# Supplementary material for: Transcriptome and Metabolome Analyses Reveal Differences in the Accumulation of Key Metabolites in Various Tissues of Lonicera macranthoides
Source: Metabolites. 2025 Dec 22;16(1):5. doi: 10.3390/metabo16010005 (PMC12843617; doi:10.3390/metabo16010005)
Supplement: Supplementary file 1 [file metabolites-16-00005-s001.zip › Table S1.xlsx]

## Sheet: Sheet1
Table S1 Primers of genes used for RT-qPCR.
ID	Gene	Forward primer (5'–3')	Reverse primer (5'–3')
Cluster-50986.0	CHS	TGACCGTGGAGGAGATTC	CTCGCACATACTTGGATT
Cluster-45468.0	CHS	TCCCGACTTCTACTTCCG	TAGTGGCTGCCTCTTTCC
Cluster-63364.5	CHI	AAGTGATGGTGGATGAAGT	CACAGGTGCAGAAATAAGA
Cluster-29340.1	CHI	GGGGCAACAATACTCAG	CCCTACTTCAGGCAAAC
Cluster-44980.0	CYP82D47	GCTTGGGATGCTTGGACAC	TTGCCAAACCATTCCTTCA
Cluster-64637.1	CYP82D47	CAGGGTCACAAGAGCAAAG	AGCAGGGTACAGTCGCATT
Cluster-37377.2	CYP716A94	GCACCAGGTGAATTGTTGAA	CACGATTTCTGTGCGTTGAG
Cluster-35806.7	CYP707A4	CCGCGTCATTAGTACCTTCC	CTCGCAACAATAGCTCTTCG
Cluster-24869.110	SWEET	TGCTGGCTGAGTTGGCTTTC	TTAGGTGCGGCGATGTAGGG
Cluster-38432.0	CRR41	ATCCATTCCATTCTTCCCTC	AACCGAACTTTCTCACCATC
Cluster-34933.0	MYB	AACACGGACCTCGTAACTG	AACCCTCACCATCTTCACC
Cluster-57912.1	LHY	AAGTGGCAGGGAAGGATGG	AGACAGGGAGGCAAAGGGA
Cluster-47676.0	bHLH	CATTCGTTACAGCGTCAAGT	TGGCGTAATGAAGTTAGTGT
Cluster-61141.2	MADS-box	AGGTCGCTCTTCTCATC	TCTGCGTACAAGGTCTG
Cluster-49582.0	AP2/ERF	GCCAGTTGAGATCAAGAGTG	GCTTAGCTGCCTTGTCGTAG
Reference gene	18S rRNA	CTTCGGGATCGGAGTAATGA	GCGGAGTCCTAGAAGCAACA
