# Supplementary material for: Transcriptome and Metabolome Analyses Reveal Differences in the Accumulation of Key Metabolites in Various Tissues of Lonicera macranthoides
Source: Metabolites. 2025 Dec 22;16(1):5. doi: 10.3390/metabo16010005 (PMC12843617; doi:10.3390/metabo16010005)
Supplement: Supplementary file 1 [file metabolites-16-00005-s001.zip › Table S2.xlsx]

## Sheet: Sheet1
Table S2 T3 Chromatography column mobile phase gradient conditions
Time (min)	A (%)	B (%)
0	95	5
5	35	65
6	1	99
7.5	1	99
7.6	95	5
10	95	5
