# Supplementary material for: Transcriptome and Metabolome Analyses Reveal Differences in the Accumulation of Key Metabolites in Various Tissues of Lonicera macranthoides
Source: Metabolites. 2025 Dec 22;16(1):5. doi: 10.3390/metabo16010005 (PMC12843617; doi:10.3390/metabo16010005)
Supplement: Supplementary file 1 [file metabolites-16-00005-s001.zip › Table S3.xlsx]

## Sheet: Sheet1
Table S3 AB TripleTOF 6600 Mass Spectrometry conditions
Name	ESI+	ESI-
Duration (min)	10	10
IonSpray Voltage (V)	5000	-4000
Temperature (°C)	550	550
Ion Source Gas1 (psi)	50	50
Ion Source Gas2 (psi)	60	60
Curtain Gas (psi)	35	35
Declustering Potential (V)	60	-60
MS1 Collision Energy (V)	10	-10
MS2 Collision Energy (V)	30	-30
Collision Energy Spread (V)	15	15
MS1 TOF Masses (Da)	50~1250	50~1250
MS2 TOF Masses (Da)	25~1250	25~1250
