# Supplementary material for: Transcriptome and Metabolome Analyses Reveal Differences in the Accumulation of Key Metabolites in Various Tissues of Lonicera macranthoides
Source: Metabolites. 2025 Dec 22;16(1):5. doi: 10.3390/metabo16010005 (PMC12843617; doi:10.3390/metabo16010005)
Supplement: Supplementary file 1 [file metabolites-16-00005-s001.zip › Table S4.xlsx]

## Sheet: Sheet1
Table S4 Statistical output of RNA-seq data for leaves, flowers, and fruits of Lonicera macranthoides
Sample	Group	Raw Reads	Clean Reads	Clean Base(G)	Error Rate(%)	Q20(%)	Q30(%)	GC Content(%)
G-1	G	60580288	56667334	8.5	0.01	99.55	97.93	43.96
G-2	G	53420066	50351782	7.55	0.01	99.48	97.6	43.84
G-3	G	65663254	62196330	9.33	0.01	99.54	97.92	43.83
H-1	H	72527810	68817584	10.32	0.01	99.56	97.96	44.61
H-2	H	70977188	66380596	9.96	0.01	99.57	97.99	44.42
H-3	H	60313024	56848102	8.53	0.01	99.55	97.93	44.24
Y-1	Y	57210894	54718152	8.21	0.01	99.57	97.99	45.32
Y-2	Y	65022090	62310572	9.35	0.01	99.57	97.97	44.94
Y-3	Y	63548348	60829914	9.12	0.01	99.57	97.98	45.25
