# Supplementary material for: Transcriptome and Metabolome Analyses Reveal Differences in the Accumulation of Key Metabolites in Various Tissues of Lonicera macranthoides
Source: Metabolites. 2025 Dec 22;16(1):5. doi: 10.3390/metabo16010005 (PMC12843617; doi:10.3390/metabo16010005)
Supplement: Supplementary file 1 [file metabolites-16-00005-s001.zip › Table S5.xlsx]

## Sheet: Sheet1
Table S5 RNA-seq assembly results for leaves, flowers, and fruits of Lonicera macranthoides
Type	Number	Mean Length	N50	N90	Total Bases
Transcript	200996	1085	1835	438	218015868
Unigene	127572	1335	1982	595	170320258
