# Supplementary material for: Transcriptome and Metabolome Analyses Reveal Differences in the Accumulation of Key Metabolites in Various Tissues of Lonicera macranthoides
Source: Metabolites. 2025 Dec 22;16(1):5. doi: 10.3390/metabo16010005 (PMC12843617; doi:10.3390/metabo16010005)
Supplement: Supplementary file 1 [file metabolites-16-00005-s001.zip › Table S6.xlsx]

## Sheet: Sheet1
Table S6 Functional annotation of genes from RNA-seq data of leaves, flowers, and fruits of Lonicera macranthoides
Database	Name	Software and Parameters	Number of Genes	Percentage (%)
Nr	NCBI non-redundant protein sequences	diamond，v2.0.9，e-value=1e-5	81856	64.16
Pfam	Protein family	HMMER 3.2 package，hmmscan，e-value = 0.01	59605	46.72
KOG/COG	COG: Clusters of Orthologous Groups of proteins；KOG: euKaryotic Ortholog Groups	diamond，v2.0.9，e-value=1e-5	50720	39.76
Swiss-Prot	A manually annotated and reviewed protein sequence database	diamond，v2.0.9，e-value=1e-5	61026	47.84
TrEMBL	a variety of new documentation files and the creation of TrEMBL, a computer annotated supplement to SWISS-PROT	diamond，v2.0.9，e-value=1e-5	81920	64.21
KEGG	Kyoto Encyclopedia of Genes and Genomes	diamond，v2.0.9，e-value=1e-5	63933	50.12
GO	Gene Ontology	Swiss-Prot and TrEMBL，diamond，v2.0.9，e-value=1e-5	71739	56.23
