# Supplementary material for: Transcriptome and Metabolome Analyses Reveal Differences in the Accumulation of Key Metabolites in Various Tissues of Lonicera macranthoides
Source: Metabolites. 2025 Dec 22;16(1):5. doi: 10.3390/metabo16010005 (PMC12843617; doi:10.3390/metabo16010005)
Supplement: Supplementary file 1 [file metabolites-16-00005-s001.zip › Table S7.xlsx]

## Sheet: Sheet1
Table S7 Statistics of DEGs in Lonicera macranthoides leaves, flowers, and fruits based on RNA-seq analysis
Group	Total	up	down
G_vs_Y	42811	21387	21424
H_vs_G	40679	19907	20772
H_vs_Y	27794	13582	14212
