# Supplementary material for: Transcriptome and Metabolome Analyses Reveal Differences in the Accumulation of Key Metabolites in Various Tissues of Lonicera macranthoides
Source: Metabolites. 2025 Dec 22;16(1):5. doi: 10.3390/metabo16010005 (PMC12843617; doi:10.3390/metabo16010005)
Supplement: Supplementary file 1 [file metabolites-16-00005-s001.zip › Table S8.xlsx]

## Sheet: Sheet1
Table S8 Metabolite ID, integral value, and corresponding name detected in Lonicera macranthoides flowers, leaves, and fruits
Index	Mode	Compounds	Class I	Class II	Formula	Q1 (Da)	Molecular weight (Da)	RT (min)	Adduct	Mass error	Level	score	LC mode	CAS	PubChem CID	HMDB	Metlin	cpd_ID	Y-1	Y-2	Y-3	H-1	H-2	H-3	G-1	G-2	G-3	QC01	QC02	QC03	kegg_map
MW0139382	T3_positive	Plantaginin	Heterocyclic compounds	Heterocyclic compounds	C21H20O11	449.108	448.101	4.3413	[M+H]+	2.29524	2	0.9682	rp	26046-94-6	5320623	-	-	C17056	2.69547e+06	2.99975e+06	3.02464e+06	2.39929e+06	1.70936e+06	2.12133e+06	5.30672e+06	5.34682e+06	5.7546e+06	3.41556e+06	3.45843e+06	3.45788e+06	-
MW0112732	T3_positive	Isochlorogenic acid A	Phenolic acids	Phenolic acids	C25H24O12	372.129	516.127	3.3462	[M+NH4]+	1.63981	2	0.9606	rp	2450-53-5 | 89919-62-0 | 879305-14-3	6474310	HMDB0029280	-	C02733	232593	238245	249308	784656	867800	795020	244490	229169	237912	405065	403027	406326	-
MW0138292	T3_positive	Glycitin	Flavonoids	Isoflavones	C22H22O10	447.129	446.121	3.6626	[M+H]+	0.121606	2	0.96	rp	40246-10-4	187808	-	64303	-	770.76	66.82	1448.03	955.26	1134.6	1385.94	1.17624e+06	931548	933097	397592	403027	395277	-
Zmhn002301	T3_positive	4-O-beta-D-glucosyl-4-coumaric acid	Organic acids	Organic acids	C15H18O8	344.134	326.1	3.0186	[M+NH4]+	1.08504	2	0.9582	rp	14364-05-7	9840292	HMDB0039509	-	C04415	447769	453059	464505	119788	110650	107888	229513	236725	232669	268409	270841	270930	-
MW0137868	T3_positive	Daphnin	Lignans and Coumarins	Coumarins	C15H16O9	341.087	340.079	2.7631	[M+H]+	1.47994	2	0.9557	rp	486-55-5	439499	-	-	C01421	1.09422e+06	1.15889e+06	1.10866e+06	474307	614258	510492	25005.8	20561.1	22222.1	273422	274758	274730	-
MW0139148	T3_positive	Nepitrin	Flavonoids	Flavones	C22H22O12	479.118	478.111	4.3759	[M+H]+	0.512812	2	0.9543	rp	569-90-4	120742	HMDB0030548	-	-	142744	153128	138054	130378	125054	135846	309448	396242	314574	182881	185732	185889	-
MW0139619	T3_positive	(2S)-2-(2-hydroxypropan-2-yl)-9-[(2S,3R,4S,5S,6R)-3,4,5-trihydroxy-6-(hydroxymethyl)oxan-2-yl]oxy-2,3-dihydrofuro[3,2-g]chromen-7-one	Lignans and Coumarins	Coumarins	C20H24O10	447.128	424.137	5.2517	[M+Na]+	0.866956	2	0.9531	rp	20320-81-4	442149	HMDB0030884	-	C09309	25331.7	21653.4	22612.1	2240.69	2566.09	2542.87	745292	773354	727266	215263	215885	215894	-
MW0134072	T3_positive	Isorhamnetin 3-galactoside	Flavonoids	Flavonols	C22H22O12	479.117	478.111	4.7387	[M+H]+	0.532875	2	0.9418	rp	6743-92-6	13245586	HMDB0126573	-	-	36503.5	136134	144758	106300	97817.9	87210.1	113674	126889	101260	96399.6	97096.6	100742	-
MW0010721	T3_positive	(-)-Perillyl alcohol	Alcohol and amines	Alcohols	C10H16O	135.116	152.12	5.3463	[M+H-H2O]+	2.14989	2	0.9377	rp	18457-55-1	369312	HMDB0036088	41074	C02452	7107.1	7112.3	11684.9	77415	92890.4	77693.3	3912.17	4749.89	4088.21	70499.1	64656.2	71081.8	ko00902,ko01110
MEDL00572	T3_positive	1,3-Dicaffeoylquinic acid	Phenolic acids	Phenolic acids	C25H24O12	517.133	516.127	3.7771	[M+H]+	2.46674	2	0.9347	rp	19870-46-3	6474640	HMDB0030093	-	C10445	39422	28548.1	24498.9	210336	211000	232904	15311	12963.8	10006.2	84158.8	85452.6	85527.8	-
MW0112985	T3_positive	4,5-Dicaffeoylquinic acid	Phenolic acids	Phenolic acids	C25H24O12	1033.26	516.127	4.5705	[2M+H]+	5.89071	2	0.9255	rp	57378-72-0	6474309	HMDB0030707	-	-	31257.5	26753.1	34117.1	248424	252269	322597	85891.2	78067.4	81818.5	151475	151282	151829	-
MW0132813	T3_positive	3,8'-Biapigenin	Flavonoids	Flavones	C30H18O10	539.098	538.09	6.1982	[M+H]+	0.643498	2	0.9162	rp	101140-06-1	10414856	HMDB0038856	-	-	329262	326753	361179	133309	52694.6	44956.9	57542.8	27207.1	47323.6	204125	199328	200885	-
MW0003138	T3_positive	2-Hydroxybenzyl alcohol	Phenolic acids	Phenolic acids	C7H8O2	107.048	124.052	1.8186	[M+H-H2O]+	3.5343	2	0.9152	rp	90-01-7	5146	HMDB0059709	-	C02323	13262.8	13218.4	12886.8	1043.84	2164.4	2132.83	3452.48	3528.55	3963.11	7710.92	7850.28	7666.64	-
MW0055473	T3_positive	(-)-Oleoside 11-methyl ester	Terpenoids	Monoterpenoids	C17H24O11	831.251	404.132	3.7179	[2M+Na]+	3.18347	2	0.9144	rp	60539-23-3	131753164	HMDB0041550	-	-	22148.7	24758	14492.5	133595	124537	126107	188078	164117	168976	100371	101034	100983	-
MW0052877	T3_positive	2-trans,6-trans-Farnesal	Others	Aldehyde compounds	C15H24O	203.178	220.183	5.4867	[M+H-H2O]+	2.58793	2	0.9122	rp	502-67-0	5280598	HMDB0060356	-	C03461	119195	121300	119457	224711	128125	162229	59773.9	84662.3	91288.6	150423	150478	151632	ko00900,ko00909,ko01110
MW0138675	T3_positive	3''-O-L-Rhamnopyranosylastragalin	Flavonoids	Flavones	C27H30O15	595.164	594.159	4.4916	[M+H]+	1.83587	2	0.9089	rp	28447-29-2	23815431	-	-	-	382141	347191	363926	377131	63840.3	377221	1.34274e+06	1.30656e+06	1.16891e+06	348750	351302	350040	-
MW0138479	T3_positive	Isoginkgetin	Flavonoids	Biflavones	C32H22O10	567.127	566.121	6.431	[M+H]+	4.90821	2	0.9074	rp	548-19-6	5318569	HMDB0033937	-	-	149032	116130	164155	12547.5	2805.6	2524.26	2209.88	1243.27	398.65	74151.3	73365.4	74130.6	-
MW0010716	T3_positive	Myrtenol	Alcohol and amines	Alcohols	C10H16O	135.116	152.12	4.704	[M+H-H2O]+	3.12211	2	0.9068	rp	111957-74-5	10582	HMDB0035100	-	C11938	32011.3	30786.2	58382	235320	219422	210094	31489.4	37247.5	21833.6	96682.2	100216	107172	-
MW0010734	T3_positive	alpha-Thujone	Others	Ketone compounds	C10H16O	135.116	152.12	5.037	[M+H-H2O]+	2.79841	2	0.9064	rp	546-80-5	261491	HMDB0036115	-	C09906	131502	119906	296173	96826.2	122675	95682.3	26325	38608.5	29111.5	75211.3	75189.6	75877.3	-
MW0014155	T3_positive	3-Methylglutaconic acid	Organic acids	Organic acids	C6H8O4	289.092	144.042	1.9572	[2M+H]+	1.04398	2	0.9028	rp	5746-90-7	1551553	HMDB0000522	5507	-	16265.4	14462	13554.5	10856.7	11458.2	11799.4	12260.4	14915.3	12388.4	16638	17200.6	17267	-
MW0054292	T3_positive	Lauroyl diethanolamide	FA	Others	C16H33NO3	288.252	287.246	6.6288	[M+H]+	4.28139	2	0.9006	rp	120-40-1	8430	HMDB0032358	-	-	13266.5	16315.1	13256.1	18310.3	19533.5	21312.5	19379.4	23251.8	20104.2	19643.5	19480.9	19192.6	-
MW0109829	T3_positive	Thapsigargin	Heterocyclic compounds	Heterocyclic compounds	C34H50O12	673.284	650.33	7.4382	[M+Na]+	4.92552	2	0.8977	rp	67526-95-8 | 123269-03-4	446378	-	41196	C09561	35714.6	36391.8	98691.5	156.28	1132.19	2112.45	6896.13	6176.86	2764.76	8759.28	8642.79	8508.01	-
MW0119612	T3_positive	3-Hydroxy-3-methyloxindole	Alkaloids	Plumerane	C9H9NO2	146.059	163.063	1.8137	[M+H-H2O]+	3.65484	2	0.8973	rp	3040-34-4	151066	HMDB0004186	7024	C05834	12272.5	350.64	14409.2	72283.8	31419.2	34165.4	96517.9	60464.4	85649.8	39601.6	39075.7	36009	ko00380
MW0137583	T3_positive	Capillarisin	Others	Chromone	C16H12O7	317.065	316.058	4.6721	[M+H]+	2.04338	2	0.8952	rp	56365-38-9	5281342	-	-	C08999	147545	109141	126831	45270.6	45365.2	37421.2	63262.8	85235.5	103605	76823.8	75732.5	75789	-
MW0137432	T3_positive	kaempferol 3-O-beta-D-galactopyranosyl-7-O-alpha-L-rhamnopyranoside	Flavonoids	Flavonols	C27H30O15	595.164	594.159	3.85	[M+H]+	1.06634	2	0.8923	rp	38784-79-1	57390614	HMDB0037426	-	-	423.68	728.91	3912.01	252.63	102.5	392.86	315840	299578	329629	125157	126588	125537	-
MW0156365	T3_positive	Retrorsine oxide	Alkaloids	Alkaloids	C18H25NO7	735.338	367.163	4.4519	[2M+H]+	10.1543	2	0.8889	rp	15503-86-3	76972338	-	-	-	23060.7	22738.1	25787.8	268.91	539.33	1719.53	442.35	90.34	1543.25	12079.6	12522.8	12197.2	-
MEDL01773	T3_positive	2,4,5-Trimethoxybenzaldehyde	Phenolic acids	Phenolic acids	C10H12O4	243.086	196.074	2.4714	[M+HCOO+2H]+	1.0669	2	0.8859	rp	4460-86-0	20525	HMDB0029648	-	-	67.66	6192.95	6131.1	560.78	154.6	612.87	1.63289e+06	1.60911e+06	1.53844e+06	709088	703476	703298	-
MW0110882	T3_positive	Adrenoyl ethanolamide	Alcohol and amines	Amines	C24H41NO2	376.318	375.314	7.538	[M+H]+	9.50895	2	0.8759	rp	150314-35-5	5282273	HMDB0013626	-	C13829	6715.05	3232.35	2618.75	6700.75	6585.79	8887.66	4817.89	6812.43	2688.17	7920.28	7426.66	8011.84	-
Lmrn003000	T3_positive	DL-3-Phenyllactic acid	Organic acids	Organic acids	C9H10O3	131.048	166.063	2.8066	[M+H-2H2O]+	2.09701	2	0.8737	rp	828-01-3	3848	HMDB0000779	5745	C01479	14970.2	15192.8	16145	51315.5	59158	56827.3	6614.31	9699.16	8267.7	27960.4	28452.1	28191.2	ko00960,ko01110
MW0005061	T3_positive	4-Hydroxy-3-methoxyphenylacetone	Phenolic acids	Phenolic acids	C10H12O3	227.091	180.079	4.041	[M+HCOO+2H]+	2.08044	2	0.8728	rp	2503-46-0	17262	-	263623	-	32719.7	31730.2	31871.9	331005	461156	296846	7.3427e+06	6.89081e+06	6.97772e+06	2.78169e+06	2.81917e+06	2663024	-
MW0125969	T3_positive	Oleoyl oxazolopyridine	Heterocyclic compounds	Heterocyclic compounds	C24H36N2O2	385.292	384.278	7.6574	[M+H]+	13.8634	2	0.8697	rp	288862-58-8	9821458	-	63080	-	4985.45	2503.76	6784.52	9816.22	7904.21	9674.64	3081.07	2779.32	4237.74	10116.3	8982.89	9938.8	-
MW0006042	T3_positive	2-Hydroxy-6-pentadecylbenzoic acid	Benzene and substituted derivatives	Benzene and substituted derivatives	C22H36O3	349.273	348.266	7.2598	[M+H]+	1.75074	2	0.8648	rp	16611-84-0	167551	HMDB0029683	-	C10759	615.79	162.11	799.24	703.56	3336.56	4441.56	1038.08	307.14	75.76	7004.94	7208.05	6338.07	-
MEDN1793	T3_positive	protoveratrine A	Alkaloids	Steroid alkaloids	C41H63NO14	776.417	793.425	6.0889	[M+H-H2O]+	3.56709	2	0.8642	rp	143-57-7 | 1360-61-8	8931	-	43918	-	1624.63	536.84	2661.66	12486	11931.3	11320	11940.6	18829.9	18643.9	11662.7	12321	12263.5	-
MW0137551	T3_positive	Caffeyl alcohol	Phenolic acids	Phenolic acids	C9H10O3	131.048	166.063	3.3611	[M+H-2H2O]+	1.75002	2	0.8617	rp	3598-26-3 | 272785-02-1	5282096	HMDB0141765	-	-	105866	51117.6	52033.4	65957.1	67318.5	65471.4	65892.4	72712.5	65509.5	57333.3	57733.2	57437.1	-
MW0014839	T3_positive	5(S)-Hydroperoxyeicosatetraenoic acid	Lipids	Free fatty acids	C20H32O4	319.233	336.23	6.0796	[M+H-H2O]+	16.9923	2	0.8596	rp	71774-08-8	5280778	HMDB0001193	6070	C05356	13693.6	12018.5	20389	11880.5	28555	96454.3	24408.1	41162.9	18956.8	37657.5	36964	37739	ko00590,ko01100
MW0011852	T3_positive	1,2-Didecanoyl-sn-glycero-3-phosphocholine	GP	PC	C28H56NO8P	588.365	565.374	6.3104	[M+Na]+	2.09142	2	0.8593	rp	3436-44-0	16219892	-	45204	-	182631	178076	171134	39722.2	24229.8	19298.4	2971.47	19250.3	14759.2	75950.6	75999.5	76988.9	-
MW0013912	T3_positive	3-Acetyl-11-keto-beta-boswellic acid	Others	Others	C32H48O5	513.363	512.35	4.4947	[M+H]+	3.98814	2	0.8585	rp	67416-61-9	11168203	-	-	-	6287.71	1837.73	8644.63	2627.35	3861.82	28874.8	2083.51	13958.5	5945.61	8275.13	8812.07	6172.35	-
MW0012822	T3_positive	Azelaoyl PAF	GP	PA	C33H66NO9P	674.437	651.447	7.538	[M+Na]+	1.86543	2	0.855	rp	354583-69-0	17757205	-	62938	-	20013.2	25089.9	25785	53645.8	56247.7	78498.7	32453.7	33916.1	30343.7	45952.1	46111.9	46307.8	-
MW0108984	T3_positive	Oleoyl Ethyl Amide	Alcohol and amines	Amines	C20H38NO-	327.336	308.295	6.2195	[M+NH4]+	5.94073	2	0.8503	rp	85075-82-7	53442596	-	44905	-	176.98	361.93	119.9	45458	46731.5	46551.9	183.91	30.25	182.24	11912	11852.9	11779.4	-
MEDN0851	T3_positive	Indolepyruvate	Organic acids	Organic acids	C11H9NO3	221.091	203.058	1.3017	[M+NH4]+	5.28274	2	0.8493	rp	392-12-1	803	HMDB0060484	-	C00331	4398	3770.45	3702.07	29248.8	25463.9	38982.6	103613	107255	62210.2	11251.1	11317.8	11225.5	ko00380,ko01100
MW0139710	T3_positive	Silicristin	Flavonoids	Flavanonols	C25H22O10	465.117	482.121	5.9081	[M+H-H2O]+	5.80981	2	0.8482	rp	33889-69-9	441764	-	67150	C08717	107289	102175	94225.8	96881.6	105387	110178	633961	527998	572795	250610	252166	252208	-
MW0054671	T3_positive	Malyngamide H	Others	Ketone compounds	C26H41NO4	432.318	431.304	5.848	[M+H]+	14.843	2	0.8455	rp	165337-92-8	10025771	-	65446	-	34985.8	26594.8	17806.5	8511.81	26425.4	142424	17944.2	33540	15075.2	39139.7	39390.7	38874.6	-
MEDP1341	T3_positive	1-(9Z,12Z-octadecadienoyl)-sn-glycero-3-phosphocholine	Lipids	LPC	C26H50NO7P	542.321	519.332	6.7278	[M+Na]+	1.88916	2	0.8442	rp	22252-07-9	11005824	HMDB0010386	-	-	581560	658648	664054	608048	518270	495386	118618	86977.3	83152.4	533689	536682	536179	-
MW0052460	T3_positive	Docosatrienoic acid	Lipids	Free fatty acids	C22H38O2	352.32	334.287	7.6373	[M+NH4]+	5.33452	2	0.844	rp	28845-86-5	5312557	HMDB0002823	195	-	11656	7430.1	8220.19	14395.9	16939.1	22952.2	16016.8	16225.2	10007.9	20144.7	20331	20218.5	-
MW0061067	T3_positive	Perillaldehyde	Heterocyclic compounds	Heterocyclic compounds	C10H14O	197.117	150.105	4.8377	[M+HCOO+2H]+	1.52871	2	0.8438	rp	2111-75-3	16441	HMDB0003647	-	C02576	26486	36117.1	3184.33	24451.2	23660.5	23976.2	18340.7	22440	18574.8	15801.4	17362.5	16360	-
MW0016178	T3_positive	Betulin	Terpenoids	Triterpene	C30H50O2	425.375	442.381	7.6367	[M+H-H2O]+	1.65894	2	0.8424	rp	473-98-3	72326	HMDB0036838	-	C08618	33763.3	34396.2	14266.6	8188.68	2199.32	16635.9	24260.6	39708.4	69682	102629	69287.9	93589.2	-
MW0012950	T3_positive	1-O-Octadecyl-2-O-methyl-sn-glycero-3-phosphocholine	GP	PC	C27H58NO6P	524.416	523.4	3.698	[M+H]+	13.144	2	0.8385	rp	77286-66-9	6918215	-	43416	-	3328.46	2165.56	494.21	487.96	1700.31	17926.2	1920.92	2331.27	587.46	4149.92	4189.68	4074.33	-
MW0156499	T3_positive	Salannin	Terpenoids	Triterpene	C34H44O9	619.283	596.298	8.7683	[M+Na]+	12.3477	2	0.8323	rp	992-20-1	6437066	-	67197	-	6088.77	4333.67	3452.27	5199.68	15833	20610.1	4876.25	6187.57	6548.35	17555.3	17886	18207.7	-
MW0053722	T3_positive	Glycerol trihexanoate	GL	TG	C21H38O6	409.256	386.267	6.3304	[M+Na]+	14.9222	2	0.8293	rp	621-70-5	12131	HMDB0031125	-	-	1182.99	814.26	1552.13	15451.9	14713.2	15406.5	1966.57	842.51	906.06	9773.51	10263.3	9625.48	-
MW0139812	T3_positive	Thalsimine	Heterocyclic compounds	Heterocyclic compounds	C38H40N2O7	637.297	636.284	8.6497	[M+H]+	14.6076	2	0.8291	rp	5525-36-0	362568	-	-	C09661	6172.54	5879.67	8153.11	80.24	19.14	501.78	6140.48	6385.81	12996	3556.76	3409.3	3548.89	-
MW0014589	T3_positive	(+/-)5,6-EET Methyl Ester	Lipids	Free fatty acids	C21H34O3	335.257	334.251	6.4481	[M+H]+	4.48284	2	0.8261	rp	122799-12-6	13075008	-	62931	-	812622	814547	1.17794e+06	627820	452543	427563	290526	205267	167048	418325	416637	417440	-
MW0127814	T3_positive	Isovitexin 2''-O-arabinoside	Alcohol and amines	Alcohols	C26H28O14	565.155	564.148	4.4519	[M+H]+	3.28596	2	0.8195	rp	53382-71-1	44468060	-	-	-	2.69337e+06	2.81473e+06	2.65955e+06	275357	274166	294792	2045961	1.95387e+06	1.90955e+06	1.88746e+06	1.92215e+06	1.88979e+06	-
MW0053831	T3_positive	Hecogenin	Steroids	Steroidal saponins	C27H42O4	431.312	430.308	8.6473	[M+H]+	14.3115	2	0.8189	rp	467-55-0	91453	-	43920	C08902	101.69	206.62	316.69	2068	2996.32	3901.39	58.21	12.68	93.02	1711.23	1497.77	1686.17	-
MW0148485	T3_positive	Isorescinnamine, dihydro-	Alkaloids	Alkaloids	C35H44N2O9	637.299	636.305	7.4581	[M+H]+	12.2623	2	0.8177	rp	6335-49-5	232430	-	85095	-	604263	4.12407e+06	3.47194e+06	4.75672e+06	508246	83918.3	464094	290540	9999.56	26379	26518.1	21925.9	-
MEDN0819	T3_positive	3-Hydroxymandelic acid	Organic acids	Organic acids	C8H8O4	151.038	168.042	2.9245	[M+H-H2O]+	3.43809	2	0.8167	rp	17119-15-2	86957	HMDB0000750	732	-	429884	577659	432472	236212	369972	254080	228361	254483	249391	342455	341081	342830	-
MW0108880	T3_positive	N-omega-Propyl-L-arginine	Amino acids and derivatives	Amino acids and derivatives	C9H20N4O2	433.327	216.159	8.3793	[2M+H]+	2.69751	2	0.8154	rp	137361-05-8	447180	-	44817	-	153.37	205.92	75.31	12481.3	10358.5	12264.4	132.39	28.2	225.25	8483.8	7933.35	8539.22	-
MEDP1218	T3_positive	3-Amino-2-naphthoic acid	Alkaloids	Alkaloids	C11H9NO2	234.075	187.063	1.9625	[M+HCOO+2H]+	2.83677	2	0.8099	rp	5959-52-4	22244	-	34509	-	6066.68	4666.39	5049.87	182526	134682	137755	2683	2462.79	2603.13	52032	52252.5	52068.4	-
MW0000973	T3_positive	Gingerol	Phenolic acids	Phenolic acids	C17H26O4	363.18	294.183	4.4717	[M+Na+HCOOH]+	4.32492	2	0.8081	rp	23513-14-6 | 1391-73-7	442793	HMDB0005783	45734	C10462	130532	124330	122552	24082.3	22992.9	2560.04	252379	262649	241211	177825	187733	174408	ko00945,ko01110
MEDN1233	T3_positive	4-Hydroxyphenylacetylglycine	Amino acids and derivatives	Amino acids and derivatives	C10H11NO4	436.18	209.069	2.0634	[2M+NH4]+	19.507	2	0.8078	rp	28116-23-6	440732	HMDB0000735	-	C05596	72641.6	77243.6	76762.9	3874.31	3774.78	3315.54	11595.4	11194.5	14201.2	36598	36218.5	36203.2	ko00350
MW0110142	T3_positive	Trp-tyr	Amino acids and derivatives	Amino acids and derivatives	C20H21N3O4	553.175	367.153	2.9105	[M+CH3CN+Na]+	9.33426	2	0.8048	rp	19653-76-0	88184	HMDB0029095	23826	-	64812.3	63643.8	64185.8	29493.8	35180.9	28397.8	4974.07	5980.01	5171.41	35167.8	35074.3	34291.2	-
MW0061828	T3_positive	Pinolenic Acid ethyl ester	FA	Others	C20H34O2	353.269	306.256	6.4507	[M+HCOO+2H]+	1.44067	2	0.8029	rp	493015-74-0	35027734	-	45143	-	2.0117e+06	1.99266e+06	1.81087e+06	1.73084e+06	1.55396e+06	1.78662e+06	1.38528e+06	1.23911e+06	1.20254e+06	1.67578e+06	1.67092e+06	1.7103e+06	-
MW0004284	T3_positive	4-(3-Hydroxybutyl)phenol	Phenolic acids	Phenolic acids	C10H14O2	213.111	166.099	4.139	[M+HCOO+2H]+	1.65417	2	0.8016	rp	69617-84-1	97790	-	-	C17690	84785.4	79517.7	87342.2	7244.32	9483.63	4408.47	2710.61	244.26	723.07	34966.6	34700.3	34165.4	-
MW0004101	T3_positive	3-Methoxybenzyl alcohol	Benzene and substituted derivatives	Benzene and substituted derivatives	C8H10O2	207.065	138.068	3.7376	[M+Na+HCOOH]+	4.20385	2	0.8001	rp	6971-51-3	81437	-	-	C03352	3076.55	5072.98	5267.25	121472	119185	126486	104331	98833.5	100034	81096.8	81356.6	81693.7	-
MEDN1744	T3_positive	3-Methoxysalicylic acid	Benzene and substituted derivatives	Benzene and substituted derivatives	C8H8O4	151.038	168.042	2.4714	[M+H-H2O]+	3.49761	2	0.7999	rp	877-22-5	70140	HMDB0059713	-	-	3855.14	2930.39	3766.18	781.61	1369.57	1274.77	48000.3	51385.7	48669.5	23888.8	23888.7	23550	-
MW0138338	T3_positive	3-[(2R,3R,4R,5S)-3,4-dihydroxy-5-(hydroxymethyl)oxolan-2-yl]oxy-2-(3,4-dihydroxyphenyl)-5,7-dihydroxychromen-4-one	Flavonoids	Flavonols	C20H18O11	435.092	434.085	3.8567	[M+H]+	3.46941	2	0.7983	rp	22255-13-6	10252339	HMDB0033795	-	-	61281.2	44854.9	53966.6	82705.7	90575.1	87655.2	23170.2	27474.4	12920.1	54742.3	56211.8	56337.8	-
MW0114924	T3_positive	Di-N-acetylchitobiose	Others	Saccharides	C16H28N2O11	425.178	424.169	5.6069	[M+H]+	0.476974	2	0.7954	rp	13088-78-3	160244	HMDB0062702	-	-	5353.11	2936.26	2868.87	178051	199015	172919	24739.3	14878.5	15900.8	97447.7	96853.5	95482	-
MW0015702	T3_positive	alpha-Hederin	Terpenoids	Triterpene Saponin	C41H66O12	797.466	750.455	5.5667	[M+HCOO+2H]+	5.81842	2	0.7918	rp	27013-91-8 | 104748-88-1	73296	-	44385	C08954	1465.12	6627.22	3678.03	37302.8	40836.5	36658.3	58554.7	56391.2	47194.9	32708.4	31301.6	32551.7	-
MW0152629	T3_positive	H-Leu-Trp-OH	Amino acids and derivatives	Amino acids and derivatives	C17H23N3O3	386.146	317.174	1.9077	[M+Na+HCOOH]+	9.13947	2	0.7902	rp	5156-22-9	6992319	-	65031	-	1724.37	122.97	690.24	9885.24	8099.59	3782.16	1203.87	752.63	2782.03	928.99	1026.09	981.79	-
MW0009307	T3_positive	Oxycarboxin	Benzene and substituted derivatives	Benzene and substituted derivatives	C12H13NO4S	290.038	267.057	5.7877	[M+Na]+	16.2344	2	0.7873	rp	5259-88-1	21330	-	-	-	4332.35	4106.88	2885.21	12757.7	8205.07	9903.04	9020.36	9296.94	9867.63	8617.88	8707.43	8614.02	-
MW0052594	T3_positive	Ercalcitriol	Alcohol and amines	Alcohols	C28H44O3	411.332	428.329	3.3511	[M+H-H2O]+	11.1456	2	0.7856	rp	60133-18-8	9547243	HMDB0006225	-	-	9896.12	6212.29	8205.03	7818.96	12123.6	62464.1	7710.33	10073.2	3663.46	19581.1	19343	19222.9	-
MW0052343	T3_positive	Diethyl succinate	Others	Lactones	C8H14O4	371.169	174.089	5.5868	[2M+Na]+	3.43256	2	0.7848	rp	123-25-1	31249	HMDB0033838	-	-	871.29	633.66	236.21	65.67	180.08	292.96	10070	10067	12440.2	3297.54	3221.11	2928.15	-
MW0056883	T3_positive	Colfosceril palmitate	GP	PC	C40H80NO8P	756.55	733.562	8.0158	[M+Na]+	0.427323	2	0.7845	rp	63-89-8	452110	HMDB0000564	5548	C00157	2922.8	1189.28	983.57	1733.01	1536.23	1681.01	14362.8	52103.7	70539.9	14996.9	8801.91	14639.8	ko00564,ko00590,ko00591,ko00592,ko01100,ko01110
MW0015867	T3_positive	Arachidonoyl-N,N-dimethyl amide	FA	Others	C22H37NO	349.321	331.288	5.8991	[M+NH4]+	4.30582	2	0.7815	rp	45280-17-9	5283408	-	36695	-	1474.18	164.66	1401.82	29863.3	31166.3	24811.5	89.55	1044.12	830.72	10079.9	10116.9	10079.9	-
MW0103623	T3_positive	N6-Methyl-2'-deoxyadenosine	Nucleotides and derivatives	Nucleotides and derivatives	C11H15N5O3	329.135	265.118	2.6879	[M+CH3CN+Na]+	0.691891	2	0.7813	rp	2002-35-9	168948	-	-	C03795	29827.7	27172	30724	24395.6	18953.6	27015.1	2329.87	1751.27	668.7	22333.6	20133.9	21935	-
MEDN1428	T3_positive	5Z,8Z,11Z,14Z-Eicosatetraenedioic acid	Lipids	Free fatty acids	C20H30O4	352.245	334.214	7.5579	[M+NH4]+	2.89455	2	0.7811	rp	79551-84-1	6437827	-	-	-	22363.5	23779.2	16669.5	3061.19	15500.1	24196.6	5159.57	5467.7	5292.09	19923.3	20691.5	19732.2	-
MW0000243	T3_positive	Ecgonine methyl ester	Alkaloids	Tropan alkaloids	C10H17NO3	268.117	199.121	2.392	[M+Na+HCOOH]+	2.25449	2	0.7807	rp	7143-09-1	443844	HMDB0006406	-	C12448	3715.22	3570.13	3353.11	17136.1	16411.7	15386.3	8358.54	8166	7025.89	8703.14	9833.8	8906.81	ko00960,ko01100,ko01110
MW0104300	T3_positive	1-Phenyl-1-propanone	Others	Ketone compounds	C9H10O	181.085	134.073	4.8946	[M+HCOO+2H]+	0.849838	2	0.7804	rp	93-55-0	7148	HMDB0032623	-	-	30570.8	16703.4	85965.1	2308.13	1466.7	5875.75	24526.9	25183.2	3760.39	18464.9	17809.7	17692.3	-
MW0052411	T3_positive	Dimethyl succinate	Others	Ketone compounds	C6H10O4	310.149	146.058	2.9692	[2M+NH4]+	1.57688	2	0.7804	rp	106-65-0	7820	HMDB0033837	-	-	173.41	80.66	97.09	46907.4	48373.1	44432.1	167.21	737.38	114.42	17881.5	17849	17618.2	-
MW0154369	T3_positive	Neolinustatin	Alkaloids	Alkaloids	C17H29NO11	446.164	423.174	2.273	[M+Na]+	3.43459	2	0.78	rp	72229-42-6	119533	HMDB0038482	66915	C08336	73136.2	77949.9	69533.3	368	3294	2483.85	10024.9	41772.4	50199.4	45319.7	44137.1	44764.6	-
MW0113988	T3_positive	beta-D-Galp-(1->3)-D-GalpNAc	Others	Saccharides	C14H25NO11	348.129	383.143	2.1053	[M+H-2H2O]+	0.598144	2	0.7798	rp	20972-29-6	441248	-	-	C07278	5192.31	3885.21	5808.87	15504.9	13967.1	14683	3218.09	4934.9	5102.98	8484.48	8860.1	8392.5	-
MW0112752	T3_positive	Kynuramine	Alcohol and amines	Amines	C9H12N2O	315.14	164.095	2.6681	[M+H]+	20.5633	2	0.7796	rp	363-36-0	9692	HMDB0012246	-	-	1868.27	2663.17	3415.88	41834.6	39679.8	42826.2	323.55	471.07	8300.68	16581	16495.9	16698.4	-
MW0107797	T3_positive	Leu-Ile	Amino acids and derivatives	Amino acids and derivatives	C12H24N2O3	245.185	244.179	2.0165	[M+H]+	3.30802	2	0.7796	rp	36077-41-5 | 91605-03-7	7010534	HMDB0028932	65251	-	9161.11	5304.69	8366.23	10333.7	11394.1	26904.9	7110.31	9196.98	6205.79	15481.8	15608.6	15631.5	-
MEDP1304	T3_positive	2-Piperidinone	Alkaloids	Piperidine alkaloids	C5H9NO	199.143	99.0684	2.7306	[2M+H]+	2.59513	2	0.779	rp	675-20-7	12665	HMDB0011749	-	-	6843.94	4634.24	3609.42	3382.49	4861.94	35183.9	311.98	2668.23	799.83	5693.5	5692.01	5740.13	-
MW0063602	T3_positive	Soyasapogenol A	Terpenoids	Triterpene	C30H50O4	457.365	474.371	8.4598	[M+H-H2O]+	12.1798	2	0.779	rp	508-01-0	12442849	HMDB0034505	-	C17419	8155.92	9876.42	6581.95	2184.59	6604.75	6134.82	62106.3	36205.5	24388	21296.9	20598.8	17663.2	-
MEDN0029	T3_positive	4-Hydroxyphenylpyruvic acid	Benzene and substituted derivatives	Benzene and substituted derivatives	C9H8O4	181.049	180.042	2.4714	[M+H]+	1.08479	2	0.7789	rp	156-39-8	979	HMDB0000707	5675	C01179	7922.2	4442.59	5446.35	6050.85	4556.13	11896	98021.8	99388.4	97884.4	59067.7	60286.7	57552.4	ko00130,ko00261,ko00350,ko00400,ko00950,ko01100,ko01110,ko01210,ko01230,ko01240
MW0123887	T3_positive	Ethenodeoxyadenosine	Heterocyclic compounds	Heterocyclic compounds	C12H13N5O3	551.211	275.102	3.6381	[2M+H]+	0.590261	2	0.7788	rp	68498-25-9	10945668	HMDB0001786	6339	-	260823	227995	265748	216895	364137	208175	46073.7	43398.9	2049.22	163752	156970	163934	-
MW0007840	T3_positive	Monoethyl phthalate	Benzene and substituted derivatives	Benzene and substituted derivatives	C10H10O4	195.065	194.058	4.0549	[M+H]+	0.149011	2	0.7785	rp	2306-33-4	75318	HMDB0002120	-	-	290.41	1792.48	529.02	18950.3	20001.8	18010.3	457722	195645	208574	173324	172291	159771	-
MW0114627	T3_positive	Inositol 1,3,4-trisphosphate	Others	Saccharides	C6H15O15P3	464.935	419.962	0.7473	[M-H+2Na]+	1.891	2	0.7783	rp	93133-76-7	439455	HMDB0001143	6035	C01243	15276.2	16621.5	15871.7	35322.5	29839	31251.2	1855.65	3075.6	5066.06	23746.1	23200	23656.8	ko00562,ko01100,ko04070
MEDN1311	T3_positive	Hydroxyoctanoic acid	Organic acids	Organic acids	C8H16O3	351.217	160.11	6.0889	[M+HCOO+2H]+	0.245377	2	0.778	rp	617-73-2	94180	HMDB0000711	5679	-	12022.4	19169.6	15576.4	110445	105382	95384.1	4340.22	1221.92	4314.38	11262.8	10351.8	11646.9	-
MW0105598	T3_positive	alpha-Guanidinoglutaric acid	Organic acids	Organic acids	C6H11N3O4	236.091	189.075	2.7137	[M+HCOO+2H]+	6.91072	2	0.7774	rp	73477-53-9	135313	-	-	C03140	30536.9	31039.5	32448.6	67979.9	67393.6	62544.7	1313.4	2537.53	1024.29	36008.8	35395.3	35859	-
MW0108511	T3_positive	N-[(3s)-2-Oxotetrahydrofuran-3-Yl]butanamide	Others	Lactones	C8H13NO3	365.17	171.089	4.5508	[2M+Na]+	1.08448	2	0.7771	rp	67605-85-0	10130163	-	36732	-	29758.7	31272.9	36062.4	4070.71	751.79	21819.7	35201.2	33356.6	24992.3	63348.7	64516.2	64487.6	-
MW0120325	T3_positive	4-Butyl-gamma-butyrolactone	Others	Lactones	C8H14O2	107.084	142.099	4.0017	[M+H-2H2O]+	3.34032	2	0.7765	rp	104-50-7	7704	HMDB0035422	-	-	15912.5	9941.26	19273.3	44023.8	44175.7	50226.2	4727.62	2768.1	2637.44	16761.8	16614.6	16707.4	-
FDATN00282	T3_positive	Neohesperidin dihydrochalcone	Flavonoids	Chalcones	C28H36O15	613.211	612.205	3.7179	[M+H]+	3.92646	2	0.7764	rp	20702-77-6	30231	HMDB0030542	43746	-	454.56	399.98	942.4	241.09	243.32	726.02	24227.5	22589.2	22216.4	4385.83	4312.86	4379.75	-
MADP0517	T3_positive	Prim-O-glucosylcimifugin	Others	Chromone	C22H28O11	515.175	468.163	3.1223	[M+HCOO+2H]+	1.23509	2	0.7762	rp	80681-45-4	14034912	-	-	-	1472.96	927.74	853.38	217.42	125.51	690.47	29011.9	32437.1	27317	10719.7	10797.5	10711.3	-
MW0122180	T3_positive	6-Hexyltetrahydro-2H-pyran-2-one	Others	Ketone compounds	C11H20O2	407.257	184.146	7.3554	[2M+K]+	0.717722	2	0.7762	rp	710-04-3	61204	HMDB0036784	-	-	308602	283782	312753	44860.2	39194.5	18649.2	180035	178289	226262	280031	285984	280467	-
MW0005557	T3_positive	5-Aminoimidazole-4-carboxamide	Alcohol and amines	Amines	C4H6N4O	195.065	126.054	3.4891	[M+H]+	1.21016	2	0.7758	rp	360-97-4	9679	HMDB0003192	629	C04051	6137.04	7170.23	8297.97	9827.46	12051	11896.5	203535	149173	196785	88472.3	88055.9	88821.2	ko00230,ko01100
MW0119197	T3_positive	Tenamfetamine	Heterocyclic compounds	Heterocyclic compounds	C10H13NO2	194.117	179.095	1.5208	[M+H]+	2.92512	2	0.7755	rp	4764-17-4	1614	HMDB0041931	-	C07577	15189.8	14609.3	11807.2	4806.25	12317	4536.61	3270.89	3328.03	3465.49	6609.59	7268.58	6826.38	-
MW0055282	T3_positive	Neotigogenin acetate	Steroids	Steroid	C29H46O4	459.345	458.34	7.5753	[M+H]+	2.28267	2	0.7747	rp	4948-43-0	313012	-	43696	-	29891.1	43061.9	73999.9	1478.85	1995.36	3518.74	398.27	50.57	165.71	29729	27827	30061.3	-
MEDN0308	T3_positive	DL-2-Aminooctanoic acid	Organic acids	Organic acids	C8H17NO2	201.16	159.126	3.6481	[M+CH3CN+H]+	0.141325	2	0.7746	rp	644-90-6	69522	HMDB0000991	5923	-	17323.9	8574.46	8918.64	4364.91	6073.98	23172	13852.5	11131.8	7730.89	13840.6	12913	13173	-
MW0048964	T3_positive	Cnicine	Others	Lactones	C20H26O7	401.159	378.168	4.0154	[M+Na]+	0.122042	2	0.7745	rp	24394-09-0	5281435	-	-	C09362	111492	108643	105364	16715.8	23365	17518.1	491.74	743.61	556.33	37621.4	37320.8	37518	-
MEDP1015	T3_positive	5,6-Dihydroxyindole-2-carboxylic acid	Alkaloids	Plumerane	C9H7NO4	235.071	193.037	1.4063	[M+CH3CN+H]+	1.48245	2	0.774	rp	4790-08-3	119405	HMDB0001253	6110	C04185	6755.32	4395.26	6392.67	20687.9	9617.64	10662.4	1326.93	824.21	1151.2	10946.2	9517.47	10468	ko00350,ko01100
MW0108412	T3_positive	N-(2-Oxotetrahydrofuran-3-YL)octanamide	Alcohol and amines	Amines	C12H21NO3	228.16	227.152	4.5508	[M+H]+	2.54608	2	0.774	rp	147852-84-4	6914579	-	-	C21199	51344.5	104069	87997.4	147175	153208	147054	382.8	2227.01	787.21	16805.5	16473	15083.4	-
MW0124509	T3_positive	Isosafrole	Others	Others	C10H10O2	209.08	162.068	6.0689	[M+HCOO+2H]+	4.54515	2	0.7736	rp	120-58-1 | 4043-71-4	637796	-	-	-	16499.8	14591.3	17974.4	11483.9	11073.9	15082	27316.1	31531.4	21490.9	43985.1	44191.7	44121	-
MW0137829	T3_positive	Cyanidin 3-arabinoside cation	Flavonoids	Anthocyanidins	C20H19O10+	504.06	419.098	2.1011	[M+K+HCOOH]+	3.67588	2	0.7735	rp	792868-19-0 | 324533-66-6	12137509	-	-	-	30.23	301.71	93.27	25.84	20.16	170.15	4146.95	3857.09	3828.12	3716.83	3606.78	3694.97	-
MW0115025	T3_positive	Oxoamide	Alcohol and amines	Amines	C10H12N2O2	423.142	192.09	1.7193	[2M+K]+	4.85879	2	0.7728	rp	713-05-3	436	HMDB0001004	5934	-	119620	120860	108929	1133.88	249.27	4257.53	7961.17	7006.4	5173.26	49711.1	49073.9	49103	-
MW0139715	T3_positive	[(2R,3R,4S,5S,6R)-2-[(1R,2Z,3S,4R,5S)-2-(cyanomethylidene)-3-hydroxy-4,5-dimethoxycyclohexyl]oxy-4,5-dihydroxy-6-(hydroxymethyl)oxan-3-yl] (Z)-3-(4-hydroxy-3-methoxyphenyl)prop-2-enoate	Others	Lactones	C26H33NO12	569.232	551.2	5.1471	[M+NH4]+	3.44939	2	0.7726	rp	67411-22-7	6442644	HMDB0035475	85007	-	85501.9	29327.6	116832	309238	221332	164159	17144.7	12752.4	15902.1	37033.8	36189.3	39218.1	-
MW0055340	T3_positive	N-(9Z-octadecenoyl)-sphing-4-enine-1-phosphocholine	SL	SM	C41H81N2O6P	728.586	728.583	7.3193	[M+]+	3.86495	2	0.7724	rp	108392-10-5	6443882	HMDB0012101	-	-	728.08	5601.36	7253.38	1245.85	2043.77	3485.5	540.36	9297.65	8110.76	4222.04	4408.58	4025.26	-
MW0113161	T3_positive	Musk ketone	Others	Ketone compounds	C14H18N2O5	341.125	294.122	4.1337	[M+HCOO+2H]+	1.29652	2	0.7719	rp	81-14-1	6669	HMDB0031865	-	-	90382	87701.9	99243.1	7436.52	9253.57	6866.17	548.07	95.65	4077.69	39355.2	32974.7	34485.6	-
MW0052401	T3_positive	Dimethyl adipate	Others	Ketone compounds	C8H14O4	366.212	174.089	3.698	[2M+NH4]+	4.57336	2	0.7709	rp	627-93-0	12329	HMDB0041606	-	C14570	14058.7	17495.4	19225	317309	373429	305271	19319.6	19030.7	15501.1	190167	194345	194306	-
MADN0517	T3_positive	Thioisonicotinamide	Others	Others	C6H6N2S	202.044	138.025	2.5498	[M+CH3CN+Na]+	5.35869	2	0.7709	rp	2196-13-6	2723788	-	45441	-	109497	113118	97971.3	120816	118349	65369.7	99947.9	103665	106824	121254	121136	120766	-
MW0102922	T3_positive	Tributyrin	GL	TG	C15H26O6	349.186	302.173	4.432	[M+HCOO+2H]+	0.0517238	2	0.7697	rp	60-01-5	6050	HMDB0031094	-	C13870	5678.43	13456.9	15179.3	56358.4	38568	40234.1	14590.1	8585.75	14069.7	17578.6	18561.1	18223.9	-
MW0130875	T3_positive	2-Methoxycinnamaldehyde	Phenolic acids	Phenolic acids	C10H10O2	163.074	162.068	3.698	[M+H]+	1.93963	2	0.7696	rp	1504-74-1	641298	HMDB0033830	-	-	286289	253655	263389	94406.9	13457	119901	20699.2	20024	70240.3	149457	152379	148552	-
MW0010611	T3_positive	Justicidin B	Lignans and Coumarins	Lignans	C21H16O6	364.103	364.095	0.8461	[M+]+	1.76112	2	0.7691	rp	17951-19-8	442882	-	-	C10636	44907.2	39012.8	11697.8	68130.3	58828.7	63488.5	27929.1	18111.2	30884.6	36168	32693.3	35642.3	-
MW0115017	T3_positive	Nicotinamide riboside	Alcohol and amines	Amines	C11H15N2O5+	549.16	255.098	2.6978	[2M+K]+	5.98931	2	0.7689	rp	1341-23-7	439924	HMDB0000855	5818	C03150	19829.9	20658.6	17580.4	402.15	488.92	357.75	500.24	96.74	597.97	5721	5750.99	5501.85	ko00760,ko01100
MW0000275	T3_positive	Harman	Alkaloids	Alkaloids	C12H10N2	365.174	182.084	2.6087	[2M+H]+	3.4926	2	0.7685	rp	486-84-0	5281404	HMDB0035196	-	C09209	6621.47	8958.27	12728.5	91570.6	77783.2	86546.6	2170.71	3218.87	3720.41	31928.8	32430.8	31782.5	ko00901
MW0056744	T3_positive	Palmitoyl 3-carbacyclic Phosphatidic Acid	Lipids	Free fatty acids	C20H39O5P	391.254	390.253	6.6488	[M+H]+	2.2736	2	0.7684	rp	476310-22-2	10178491	-	44867	-	2054.99	7037.92	4928.98	1091.83	992.58	1772.92	928.21	1156.15	602.29	2620.45	2340.5	2563.32	-
MW0003096	T3_positive	2-Hydroxy-3,4-dimethoxybenzoic acid	Benzene and substituted derivatives	Benzene and substituted derivatives	C9H10O5	181.049	198.053	1.8584	[M+H-H2O]+	1.983	2	0.768	rp	5653-46-3	79737	HMDB0142084	44618	-	73918.6	59745.3	74746.2	53497.4	38360	39060.2	43174.8	42947.7	52480.2	56742.3	57651.1	56683.7	-
MEDN1321	T3_positive	trans-trans-Muconic acid	Organic acids	Organic acids	C6H6O4	302.087	142.027	1.6596	[2M+NH4]+	1.34825	2	0.7679	rp	3588-17-8	5356793	HMDB0002349	6639	-	12038.5	11667.4	10794.6	15725.4	15887.5	13455.7	18799.7	20296.5	19772.1	17324	17213.7	17321.2	-
MW0015833	T3_positive	Anthranoyllycoctonine	Benzene and substituted derivatives	Benzene and substituted derivatives	C32H46N2O8	604.366	586.325	4.9069	[M+NH4]+	6.72657	2	0.7675	rp	22413-78-1	441708	-	-	C08659	31623.8	28984.2	32097.8	1294	1754.46	80.05	374.35	1088.2	1090.47	8923.01	8874.59	8940.68	-
Lmhp001670	T3_positive	Val-Leu	Amino acids and derivatives	Amino acids and derivatives	C11H22N2O3	339.154	230.163	2.0362	[M+H]+	5.22458	2	0.7673	rp	3989-97-7	6993118	HMDB0029131	65222	-	17573.7	17299.8	19500.9	567.99	337.98	620.46	3953.5	4095.78	4832.95	9357.95	8792.89	9404.85	-
MW0126471	T3_positive	8-Demethyl-8-(dimethylamino)riboflavin	Heterocyclic compounds	Heterocyclic compounds	C18H23N5O6	828.361	405.165	4.5705	[2M+NH4]+	4.27976	2	0.7669	rp	51093-55-1	49867612	-	-	C21647	59409	51013.3	59373.4	296.87	2350.19	41.53	1086.61	1504.46	486.57	12237.6	12419	12315.4	ko01100,ko01110
MW0000731	T3_positive	(4-Hydroxy-3-methoxyphenyl)ethanol	Phenolic acids	Phenolic acids	C9H12O3	359.149	168.079	3.7279	[2M+Na]+	6.99154	2	0.7668	rp	2380-78-1	16928	HMDB0038925	-	-	580670	458308	431285	175552	160884	187768	44021.4	11035.4	23851.8	202615	205844	201961	-
MW0115161	T3_positive	Polygodial	Terpenoids	Sesquiterpenoids	C15H22O2	281.176	234.162	5.2482	[M+HCOO+2H]+	1.05154	2	0.7668	rp	6754-20-7 | 33118-34-2	72503	-	-	C09712	22568	21449.6	27532.5	31717	23431.3	25185.9	5575.1	5349.05	2465.22	18074.6	18906.3	17874.4	-
MW0108704	T3_positive	N-Benzyloxycarbonyl-L-leucine	Amino acids and derivatives	Amino acids and derivatives	C14H19NO4	531.27	265.131	7.6246	[2M+H]+	6.14437	2	0.7665	rp	2018-66-8	74840	-	-	C04335	34986.6	55060.5	47434.9	41165.5	62155.8	36183.8	17198.1	21631.3	19044	29710.6	29891.6	29944.8	-
MW0115743	T3_positive	11-Hydroxytetrahydrocannabinol	Others	Others	C21H30O3	348.252	330.219	8.5093	[M+NH4]+	7.29784	2	0.7664	rp	36557-05-8	644022	HMDB0062581	-	-	29790.7	26172.9	23381.8	12913	15915.5	13648.4	4549.24	1981.9	4000.8	24307.8	23702.7	23591.2	-
Lmhp002031	T3_positive	Leu-Leu	Amino acids and derivatives	Amino acids and derivatives	C12H24N2O3	286.212	244.179	3.0426	[M+CH3CN+H]+	5.81083	2	0.7656	rp	3303-31-9	76807	-	23804	-	6488.68	4016.73	3791.67	4981.87	10823.7	58372.1	3476.67	7411.79	3822.03	8173.09	8424.36	8876.04	-
MW0009430	T3_positive	Phenylpropiolic acid	Benzene and substituted derivatives	Benzene and substituted derivatives	C9H6O2	147.043	146.037	3.8567	[M+H]+	2.09981	2	0.7655	rp	637-44-5	69475	HMDB0002359	6644	-	216757	201435	201994	119533	136130	114461	30509.4	4878.02	26010.3	101114	103349	101297	-
MEDN1036	T3_positive	Hydroxytyrosol	Phenolic acids	Phenolic acids	C8H10O3	177.054	154.063	5.9484	[M+Na]+	2.45076	2	0.7655	rp	10597-60-1	82755	HMDB0005784	-	-	52182.5	54960.3	45526.4	9847.14	10767.1	8848.59	12563.2	16876.6	7576.14	26972.3	26781.3	25747.5	-
MW0054155	T3_positive	Isovaleric acid	Lipids	Free fatty acids	C5H10O2	171.065	102.068	2.2335	[M+Na+HCOOH]+	5.42354	2	0.7653	rp	503-74-2	10430	HMDB0000718	109	C08262	117488	115673	105479	17259.9	19721.2	17620.6	13800.9	14917.4	13943.7	55663.7	55359.6	54902.4	ko01110
MW0115288	T3_positive	Acetonitrile, ((2S,3R,4S,6R)-6-(beta-D-glucopyranosyloxy)-2-hydroxy-3,4-dimethoxycyclohexylidene)-, (2Z)-	Others	Saccharides	C16H25NO9	376.159	375.153	2.2533	[M+H]+	3.92544	2	0.7653	rp	51771-52-9	6437384	HMDB0030394	-	-	5027.6	4963.02	9603.61	4456.91	3511.44	8558.5	16576.2	18022.6	16574.5	11987.5	11707.6	11623.5	-
MW0012963	T3_positive	1-Palmitoyl-sn-glycero-3-phosphoethanolamine	Lipids	LPE	C21H44NO7P	476.276	453.286	6.4903	[M+Na]+	0.0908834	2	0.7652	rp	53862-35-4	58177710	HMDB0011503	-	-	2.91115e+06	2.8212e+06	3.24693e+06	995797	934965	882436	209607	207174	193219	1.87906e+06	1.88751e+06	1.86735e+06	-
MW0013469	T3_positive	3-Carboxy-4-methyl-5-propyl-2-furanpropionic acid	Organic acids	Organic acids	C12H16O5	503.19	240.1	4.1736	[2M+Na]+	5.05608	2	0.7651	rp	86879-39-2	123979	HMDB0061112	-	-	17213.3	6131.02	35958.4	370522	373001	387247	71656.3	72814.1	63108.1	186011	185119	184020	-
MW0112702	T3_positive	3',4'-Dimethoxyacetophenone	Others	Ketone compounds	C10H12O3	361.164	180.079	3.4595	[2M+H]+	4.49802	2	0.7648	rp	1131-62-0	14328	HMDB0301758	-	-	14815.4	9770.72	2084.63	127643	123026	124296	4516.29	4795.43	2707.38	62636.2	62998	62158.2	-
MW0139541	T3_positive	3-[(2S,3R,4S,5S,6R)-4,5-dihydroxy-6-(hydroxymethyl)-3-[(2S,3R,4R,5R,6S)-3,4,5-trihydroxy-6-methyloxan-2-yl]oxyoxan-2-yl]oxy-2-(3,4-dihydroxyphenyl)-5-hydroxy-7-[(2S,3R,4R,5R,6S)-3,4,5-trihydroxy-6-methyloxan-2-yl]oxychromen-4-one	Flavonoids	Flavones	C33H40O20	757.217	756.211	3.1622	[M+H]+	4.5512	2	0.7647	rp	161993-01-7	10327769	-	-	-	2948.72	16497.4	3637.93	4789.57	12646.5	12687.1	19724.7	20717.4	27038.4	14863.2	14436.6	15006.5	-
MW0109969	T3_positive	Thr-Ser	Amino acids and derivatives	Amino acids and derivatives	C7H14N2O5	451.144	206.09	1.9374	[2M+K]+	2.71497	2	0.7646	rp	61043-86-5	7016065	HMDB0029070	65148	-	37631.6	43966.2	36434.2	15658.3	12976.5	15035.8	22064.6	20989.8	19528.4	23877.5	24504.6	24501.8	-
MW0106444	T3_positive	Dihydrofolic acid	Organic acids	Organic acids	C19H21N7O6	443.159	443.155	1.9177	[M+]+	7.70522	2	0.7644	rp	4033-27-6	135398604	HMDB0001056	-	C00415	84001.3	74274.9	56548.3	33910.6	32559.4	30452.6	10461.6	5247.42	11561.4	36515.7	36830.2	36576.7	ko00670,ko00790,ko01100,ko01240
MW0016181	T3_positive	Betulonic acid	Terpenoids	Triterpene	C30H46O3	455.35	454.345	5.8681	[M+H]+	1.78466	2	0.7643	rp	4481-62-3	122844	-	263484	-	4621.62	7358.72	16810.1	58881.6	57605	14608	342194	337864	313068	99301.3	96200	105438	-
MEDN0441	T3_positive	Eudesmic acid	Phenolic acids	Phenolic acids	C10H12O5	259.08	212.069	1.0237	[M+HCOO+2H]+	0.558138	2	0.7638	rp	118-41-2	8357	HMDB0033839	-	-	120575	121038	118907	67367.4	97395.3	80218.5	122714	102906	125275	110990	112910	111826	-
MW0124084	T3_positive	Eupatoriochromene	Others	Others	C13H14O3	219.101	218.094	4.0942	[M+H]+	1.99581	2	0.7628	rp	19013-03-7	100768	-	43992	C09006	82964.6	79048.6	79202.4	31226.4	22290.2	27969.3	35433.5	66670	42591	60227.1	60259.9	57489.6	-
MW0155447	T3_positive	Phe-his	Amino acids and derivatives	Amino acids and derivatives	C15H18N4O3	428.155	302.138	3.6186	[M+NH4]+	2.74467	2	0.7627	rp	33367-37-2	9966159	HMDB0028997	-	-	19982	17608.6	22023.8	21609.3	15786.7	19922.6	2135.99	61.03	2099.19	14716.5	14771.2	14245.9	-
MW0151171	T3_positive	Histidylserine	Amino acids and derivatives	Amino acids and derivatives	C9H14N4O4	311.098	242.101	3.8407	[M+Na+HCOOH]+	0.727488	2	0.7621	rp	21438-60-8	435727	HMDB0028894	23757	-	9937.58	9283.23	10606.9	38711.4	37363.3	34219.9	6568.77	3815.11	7693.53	19688.7	20019.4	19390.5	-
MW0116932	T3_positive	1-deoxy-D-xylulose	Others	Saccharides	C5H10O4	453.268	134.058	3.8604	[2M+H]+	2.12131	2	0.7612	rp	60299-43-6	9548569	HMDB0001292	6138	C06257	109774	104161	98796.2	10293	13703.8	15214.2	8883.83	15725.9	19117.5	46717.5	47212.2	46611.8	-
MW0107036	T3_positive	Glu-Thr	Amino acids and derivatives	Amino acids and derivatives	C9H16N2O6	249.112	248.101	4.412	[M+H]+	8.66078	2	0.7609	rp	6875-80-5	6998031	HMDB0028829	23793	-	64349.4	60934.4	68545.1	7672.78	8664.19	7368.55	6569.52	15230.9	8436.33	33826.6	34040.2	33315.8	-
MW0103358	T3_positive	2-Phenylaminoadenosine	Nucleotides and derivatives	Nucleotides and derivatives	C16H18N6O4	717.294	358.139	3.9757	[2M+H]+	8.95439	2	0.7608	rp	53296-10-9	6917803	HMDB0001069	-	C15934	5538.34	5910.63	3261.3	12372.3	9334.1	12030.7	52946	56035.3	47762.2	35984.2	36041	35260.9	-
MW0109090	T3_positive	Phenylalanyl-alanyl-lysine	Amino acids and derivatives	Amino acids and derivatives	C18H28N4O4	365.228	364.211	6.1466	[M+H]+	23.2958	2	0.7607	rp	107889-42-9	5487956	-	22944	-	67729	57081.2	65867.2	4907.6	1883.94	2684.34	1589.16	834.55	650.95	26757.5	23928.8	26534.7	-
MW0137985	T3_positive	Dihydrosamidin	Lignans and Coumarins	Coumarins	C21H24O7	389.161	388.152	4.6893	[M+H]+	0.429547	2	0.7604	rp	6005-18-1 | 4992-73-8	442128	-	-	C09260	133393	124126	204084	159802	193939	297367	1937.3	37705.3	34941.6	100626	100977	102415	-
MW0124614	T3_positive	Kahweol	Heterocyclic compounds	Heterocyclic compounds	C20H26O3	315.196	314.188	6.0989	[M+H]+	6.41261	2	0.7604	rp	6894-43-5	114778	-	-	-	337.01	1507.78	1759.48	7162.27	7341.25	6928.63	1797.66	1976.05	1260.79	3589.5	3711.24	3769.08	-
MW0012930	T3_positive	Hexanolamino PAF C-16	GP	PC	C30H62NO7P	580.441	579.426	5.0912	[M+H]+	10.8896	2	0.7602	rp	137566-83-7	132080	-	62937	-	88078	75332.5	45748	9743.7	19861.5	335841	32485.9	36261.2	24701.2	78416.5	78570.5	78417.6	-
MEDP1068	T3_positive	1,2-Dioctanoyl-sn-glycero-3-phosphocholine	GP	PC	C24H48NO8P	510.321	509.312	8.381	[M+H]+	5.63666	2	0.7601	rp	19191-91-4	24779244	-	-	-	708.34	12.07	599.93	8995.07	10568.7	9501.33	623.85	601.05	690.46	3702.3	3716.4	3609.54	-
MW0052505	T3_positive	Ecdysone	Organic acids	Organic acids	C27H44O6	429.297	464.314	7.8566	[M+H-2H2O]+	6.28821	2	0.7599	rp	3604-87-3	19212	-	-	C00477	255.87	22.97	142.16	5533.38	3812.57	5983.74	118.26	172.84	205.45	3184.82	3113.98	3046.76	-
MEDP1754	T3_positive	Dimethyl fumarate	Phenolic acids	Phenolic acids	C6H8O4	208.06	144.042	2.0599	[M+CH3CN+Na]+	5.03284	2	0.7599	rp	624-49-7	637568	HMDB0031257	-	-	423.62	1624.79	477.66	503832	180470	159511	150971	204646	145594	196221	175955	170356	-
MW0008791	T3_positive	2-(acetylsulfamoyl)benzoic Acid	Benzene and substituted derivatives	Benzene and substituted derivatives	C9H9NO5S	509.031	243.02	0.6098	[2M+Na]+	0.132722	2	0.7596	rp	849067-18-1	11425048	-	45011	-	220391	204869	206801	194413	182208	197275	169231	154034	156284	244317	244957	243703	-
MW0110265	T3_positive	Tyr-Lys	Amino acids and derivatives	Amino acids and derivatives	C15H23N3O4	432.175	309.169	5.2068	[M+H]+	1.55137	2	0.7595	rp	54925-88-1	7021830	HMDB0029110	65264	-	6460.54	5285.63	9879.21	39825.5	30095.1	28548.8	1866.29	1990.54	741.12	22180.9	22120.7	21798.3	-
MW0005288	T3_positive	4-Nitroso-N-phenylaniline	Benzene and substituted derivatives	Benzene and substituted derivatives	C12H10N2O	414.196	198.079	1.9985	[2M+NH4]+	5.76948	2	0.7595	rp	156-10-5	9074	-	-	C19479	133083	133456	133121	8859.81	4603.08	9136.41	2250.48	2007	4180.16	59366.1	59933.7	59292.2	-
MW0109401	T3_positive	L-Prolyl-L-methionine	Amino acids and derivatives	Amino acids and derivatives	C10H18N2O3S	531.169	246.104	2.0758	[2M+K]+	4.42083	2	0.7592	rp	52899-08-8	7408173	-	-	-	52421.3	56565.5	73358.8	27110.5	31117.7	27509.8	420.14	1676.09	1090.13	29668.6	26700	19379.8	-
MW0139580	T3_positive	Rhapontin	Others	Stilbene	C21H24O9	841.295	420.142	3.4301	[2M+H]+	0.0783568	2	0.7584	rp	155-58-8	637213	-	44320	-	1129.39	230.07	492.16	30.78	275.23	536.82	29815.7	29980	29281.1	10881.9	10618.1	10740	-
MW0157894	T3_positive	Thr-Leu	Amino acids and derivatives	Amino acids and derivatives	C10H20N2O4	503.247	232.142	3.3611	[2M+K]+	4.19712	2	0.7577	rp	50299-12-2	7021828	-	65228	-	213543	166900	170623	19673.7	17448	23125.6	27848.4	20549.3	4862.27	90359.4	93776.2	93859.9	-
MW0107238	T3_positive	Methyl hippurate	Others	Lactones	C10H11NO3	158.059	193.074	2.4517	[M+H-2H2O]+	3.24336	2	0.7575	rp	1205-08-9	14566	HMDB0000859	5822	-	2003.06	2622.7	3615.55	2598.76	1423.96	1883.32	771.09	1022.87	585.38	6378.45	6309.18	6297.76	-
MW0119626	T3_positive	3-Hydroxycarbofuran	Heterocyclic compounds	Heterocyclic compounds	C12H15NO4	492.242	237.1	4.9267	[2M+NH4]+	9.04203	2	0.7573	rp	16655-82-6	27975	HMDB0032775	-	-	70728.2	54330.3	65308.4	6975.12	10945.2	7766.78	9683.11	9950.05	10984.2	21905.9	21505.5	22143.8	-
MW0061827	T3_positive	Pinolenic acid	Lipids	Free fatty acids	C18H30O2	279.23	278.225	6.7866	[M+H]+	4.95371	2	0.7565	rp	16833-54-8	5312495	-	35008	-	20352.7	19836.4	18450.2	17920.2	67220	16675.6	13729.5	18072	49368.3	18645.8	18645.7	18619.6	-
MW0159299	T3_positive	Val-trp	Amino acids and derivatives	Amino acids and derivatives	C16H21N3O3	370.113	303.158	2.0579	[M-2H+3Na]+	0.97749	2	0.7565	rp	24587-37-9	168182	HMDB0029138	-	-	1306.12	14829.2	7405.75	162775	176657	157083	162463	154889	153085	127561	126088	123152	-
MW0000104	T3_positive	7-Ethyl-10-(4-N-aminopentanoic acid)-1-piperidino)carbonyloxycamptothecin	Alkaloids	Quinoline alkaloids	C33H38N4O8	618.27	618.269	4.0549	[M+]+	5.29823	2	0.7564	rp	181467-56-1	10077584	HMDB0060661	-	-	165704	150832	150644	87837.9	94426.5	96181.9	40828.3	49404.3	52915.8	113609	110736	110984	-
MW0063617	T3_positive	Spathulenol	Terpenoids	Sesquiterpenoids	C15H24O	410.337	220.183	5.838	[M+NH4]+	1.94155	2	0.7563	rp	6750-60-3	92231	HMDB0036420	-	-	55684.2	17650.9	14272	25650	51978.6	14638.3	27505.8	46661.6	21421.6	65853.5	66633	66378.8	-
MW0107237	T3_positive	s-Hexylglutathione	Amino acids and derivatives	Amino acids and derivatives	C16H29N3O6S	460.18	391.178	1.7789	[M+Na+HCOOH]+	6.85251	2	0.7552	rp	24425-56-7	97536	-	24067	C02886	536.08	24.43	454.51	394.3	376.92	140.09	6536.23	5990.99	6691.09	2296.67	2549.74	2399.76	-
MW0157888	T3_positive	Thr-His	Amino acids and derivatives	Amino acids and derivatives	C10H16N4O4	279.106	256.117	1.2275	[M+Na]+	9.0275	2	0.7549	rp	55831-93-1	9943049	HMDB0029063	23735	-	21740.7	21259.4	17094.9	2700.34	1455.99	1529.17	5065.35	1575.41	2816.26	9755.08	10174.3	9819.87	-
MW0152081	T3_positive	Lacto-N-triaose	Others	Saccharides	C20H35NO16	545.199	545.196	4.2136	[M+]+	8.9332	2	0.7546	rp	75645-27-1	53477860	HMDB0006592	-	-	6899.72	14438.5	20441.5	15220.2	23049.1	19825	17320.2	13962.9	18649.9	17822	17434.8	17609.6	-
MW0138262	T3_positive	Glabranin	Flavonoids	Flavanones	C20H20O4	666.311	324.136	5.0469	[2M+NH4]+	5.84995	2	0.7546	rp	41983-91-9	124049	HMDB0032104	-	C09752	180569	183544	161947	10242.6	12817.4	8360.27	3086.13	2618.3	3948.4	43229.2	43217.1	42855.5	-
MW0113051	T3_positive	4-Heptanone	Others	Ketone compounds	C7H14O	156.137	114.105	5.4267	[M+CH3CN+H]+	2.03396	2	0.7545	rp	123-19-3	31246	HMDB0004814	7078	-	27076.8	19322.7	18421.4	23928.3	25012.3	51100.4	21722.8	34895	21720.7	28140.2	28744.7	28706.2	-
MW0054407	T3_positive	Decahydro-4,8,8-trimethyl-1,4-methanoazulene-9-carbaldehyde	Others	Aldehyde compounds	C15H24O	203.179	220.183	5.1072	[M+H-H2O]+	3.52668	2	0.754	rp	79645-28-6	565584	-	265087	-	1.31408e+06	1.25167e+06	1.25866e+06	252508	630926	1.14714e+06	405751	236423	285831	414778	420215	415035	-
MW0005909	T3_positive	9,10-Phenanthrenequinone	Benzene and substituted derivatives	Benzene and substituted derivatives	C14H8O2	417.117	208.052	5.9281	[2M+H]+	9.99197	2	0.7539	rp	84-11-7	6763	-	-	C03243	5250.43	6479.95	5196.88	376.64	96.2	451.02	332.93	73.3	421.44	1392.53	1472.42	1417.82	-
MW0054002	T3_positive	Hyperforin	Heterocyclic compounds	Heterocyclic compounds	C35H52O4	554.423	536.387	7.8167	[M+NH4]+	5.80463	2	0.7536	rp	11079-53-1	441298	HMDB0030463	63085	C07608	8290.01	9483.35	12218.1	7249.09	6378.96	5404.44	6842.01	8073.6	9786.31	7836.72	8127.45	8139.87	-
MW0116587	T3_positive	1,2-Di(2-pyridyl)ethylene	Alkaloids	Pyridine alkaloids	C12H10N2	365.172	182.084	2.281	[2M+H]+	7.17014	2	0.7534	rp	1437-15-6 | 13341-40-7	5374802	-	96369	-	1867.58	2763.04	2382.62	29669.4	43115	41577.8	652.62	1141.28	6058.61	17878.3	17932.3	17984	-
MW0141122	T3_positive	Dioleoylphosphatidylcholine	GP	PC	C44H84NO8P	832.613	785.593	7.4182	[M+HCOO+2H]+	2.17291	2	0.7533	rp	52088-89-8	5364680	-	45202	-	22048.5	12688.9	20209.1	4296.67	2904.98	2386.55	6417.79	2838.02	2295.72	10203.9	9692.77	9792.9	-
MW0109110	T3_positive	2-[[2-[[2-[(2-Amino-3-phenylpropanoyl)amino]acetyl]amino]-3-phenylpropanoyl]amino]acetic acid	Amino acids and derivatives	Amino acids and derivatives	C22H26N4O5	427.195	426.19	2.777	[M+H]+	6.75817	2	0.7529	rp	59005-83-3	335053	-	65366	-	92676.7	101199	100683	58160.7	86056.3	53547.7	31851.6	38153.3	29490.5	54088.6	55687.6	56021.4	-
MW0153776	T3_positive	Met-His	Amino acids and derivatives	Amino acids and derivatives	C11H18N4O3S	595.213	286.11	1.5502	[2M+Na]+	0.449729	2	0.7528	rp	14486-12-5	7408323	HMDB0028975	23762	-	211.85	130.66	44.54	22.47	28.43	30.8	113.98	174.58	170.43	994.31	969.24	996.63	-
MW0138533	T3_positive	Isorhamnetin 3-O-alpha-rhamnopyranosyl-(1-2)-beta-galactopyranoside	Flavonoids	Flavones	C28H32O16	625.174	624.169	4.5114	[M+H]+	4.87439	2	0.7524	rp	107740-46-5	5487249	-	-	-	13158.7	19848.2	16815.1	2135.76	3680.55	3031.72	87233	161975	114629	21166.6	21975.5	22757	-
MW0112074	T3_positive	2-Aminoacetophenone	Others	Ketone compounds	C8H9NO	309.097	135.068	2.7532	[2M+K]+	5.32599	2	0.7524	rp	613-89-8	11952	HMDB0032628	-	-	29682.2	395.33	408.64	25908.3	200.61	367.12	1.73336e+06	1.78288e+06	1618619	1.04361e+06	1.04296e+06	1.05227e+06	-
MW0109155	T3_positive	Phe-Asn	Amino acids and derivatives	Amino acids and derivatives	C13H17N3O4	279.121	279.122	6.3199	[M+]+	3.99475	2	0.7524	rp	39537-20-7	10468817	HMDB0028990	-	-	38377.2	35542.7	35017.4	808.55	2352.47	2464.01	4022.76	4821.83	4508.06	15842.7	15923.3	16436.4	-
MW0001496	T3_positive	1'-Acetoxychavicol acetate	Phenolic acids	Phenolic acids	C13H14O4	491.193	234.089	3.0031	[2M+Na]+	5.69043	2	0.7517	rp	151986-17-3	119104	HMDB0041006	-	C10426	22268	26158.3	41313.4	69058.1	48569.7	54981.3	22324.4	22002.2	20369.5	8197.95	6964.33	7549.34	-
MEDL00355	T3_positive	Glu-Tyr	Amino acids and derivatives	Amino acids and derivatives	C14H18N2O6	311.127	310.116	3.7459	[M+H]+	8.77742	2	0.7513	rp	3422-39-7	515717	HMDB0028831	23927	-	174313	163804	168809	23076.2	88962.7	58360.2	3663.71	3704.22	1003.09	99104.2	99014.9	98294.4	-
MW0012071	T3_positive	11-Aminoundecanoic acid	Benzene and substituted derivatives	Benzene and substituted derivatives	C11H23NO2	425.34	201.173	8.3115	[2M+Na]+	7.02633	2	0.7507	rp	2432-99-7 | 25035-04-5 | 25587-80-8	17083	HMDB0032669	-	C19325	27034.8	32932.5	14572.9	1828.63	2196.51	2359.43	2074.33	169.9	101.59	10481.7	10743.6	10656.7	-
MW0168536	T3_positive	2-Tridecenal	Others	Others	C13H24O	219.174	196.183	4.6251	[M+Na]+	2.4689	2	0.7505	rp	7774-82-5	5283363	HMDB0037275	-	-	508233	351628	493787	216533	291614	217943	511301	395228	440827	247908	236377	245213	-
MW0008581	T3_positive	Rodaplutin	Benzene and substituted derivatives	Benzene and substituted derivatives	C24H39N9O7	539.23	565.297	4.8477	[2M+K]+	0.110731	2	0.7496	rp	108351-49-1 | 113667-06-4	163787	-	96347	-	81729.5	84829	96919.4	54812.8	50991.6	32766.3	142057	134430	145986	74188.6	74815	74363.1	-
MW0128381	T3_positive	(S)-Acenocoumarol	Heterocyclic compounds	Heterocyclic compounds	C19H15NO6	724.207	353.09	3.0581	[2M+NH4]+	7.17733	2	0.7495	rp	66556-78-3	54683745	-	62996	-	226771	259566	197977	106986	98654.7	68369	6683.48	6101.03	5940.38	93886.4	92711.6	91880.5	-
MW0108167	T3_positive	Met-Met-Ala	Amino acids and derivatives	Amino acids and derivatives	C13H25N3O4S2	741.204	351.129	4.2729	[2M+K]+	1.43391	2	0.7495	rp	14486-08-9	40496720	-	17490	-	13201.2	1088.73	369.03	1263.64	1408.09	1005.25	11320.2	19338.2	4757.76	2065.27	2702.77	2738.28	-
MW0139651	T3_positive	Santin	Flavonoids	Flavones	C18H16O7	345.094	344.09	6.0902	[M+H]+	10.5721	2	0.7494	rp	27782-63-4	5281695	-	-	-	410063	369809	311591	8480.81	7974.06	5726.11	623.76	28422.8	95.68	135053	132221	134231	-
MW0006902	T3_positive	Methyldiphenylphosphine oxide	Benzene and substituted derivatives	Benzene and substituted derivatives	C13H13OP	455.13	216.07	3.8801	[2M+Na]+	2.1865	2	0.7492	rp	2129-89-7	75041	-	519	-	6768.73	4320.94	7310.44	18075.5	12426	9651.76	2175.56	344.63	399.03	9668.11	9739.95	9740.55	-
MW0123588	T3_positive	Dhurrin	Alkaloids	Phenolamine	C14H17NO7	367.149	311.101	1.9824	[M+NH4]+	7.93168	2	0.7488	rp	499-20-7	161355	HMDB0060471	-	C05143	27960.8	29101.7	28926.2	10632.1	10590.9	10185.8	6449.85	5277.17	8149.32	15568.4	15680.4	15555.6	ko00460,ko01100,ko01110
MW0106675	T3_positive	Ethyl N-acetyl-L-tyrosinate	Amino acids and derivatives	Amino acids and derivatives	C13H17NO4	520.245	251.116	3.4349	[2M+NH4]+	10.795	2	0.7486	rp	840-97-1	13289	HMDB0000866	44264	C01657	176998	158393	159565	44989.9	41982	47610.4	33008.1	24230.9	28099	65934.5	66190.8	66142.1	-
MW0004431	T3_positive	Michler's ketone	Benzene and substituted derivatives	Benzene and substituted derivatives	C17H20N2O	575.284	268.158	5.2714	[2M+K]+	10.2767	2	0.7483	rp	90-94-8	7031	-	-	C19266	36144.6	19218	21594.5	2750.33	2780.72	60.79	348.11	447.77	731.2	14694	14498.6	14891.3	-
MW0153218	T3_positive	Lys-Asn	Amino acids and derivatives	Amino acids and derivatives	C10H20N4O4	368.134	260.149	3.0327	[M+]+	1.0483	2	0.7483	rp	19908-06-6	11219156	HMDB0028946	-	-	1737.81	1139.35	1051.05	51343.3	56851.8	54183.2	3455.27	157.72	3191.83	8386.55	12230	12717.6	-
MW0007471	T3_positive	Labetalol	Benzene and substituted derivatives	Benzene and substituted derivatives	C19H24N2O3	454.171	328.179	2.2533	[M-2H+3Na]+	6.70177	2	0.7483	rp	36894-69-6 | 32780-40-8	3869	HMDB0014736	-	C07063 | C74903	39871.8	41685.9	34188.3	1884.13	2885.38	1607.8	43029	27407.4	33480.4	22703.7	22934	22511.4	-
MW0126905	T3_positive	Uncarine A	Alkaloids	Plumerane	C21H24N2O4	386.202	368.174	2.9636	[M+NH4]+	10.3568	2	0.7471	rp	6899-73-6	188999	-	-	C17593	238681	219292	214609	240026	261447	256562	15998.1	8703.7	14321.3	158810	159830	158408	-
MW0011930	T3_positive	1,2-Dimyristoyl-sn-glycero-3-phosphocholine	GP	PC	C36H72NO8P	741.523	677.5	5.2979	[M+CH3CN+Na]+	4.26205	2	0.7465	rp	18194-24-6	5459377	HMDB0007866	-	-	9623.65	7735.26	4564.93	2020.16	2736.84	46091.8	5464.39	7133.18	4057.28	10982.2	11206.4	11309.5	-
MW0109179	T3_positive	Phenylalanylleucine	Amino acids and derivatives	Amino acids and derivatives	C15H22N2O3	347.151	278.163	3.598	[M+Na+HCOOH]+	0.852031	2	0.7461	rp	3303-55-7	76808	-	23831	-	111665	97283.4	110468	81527.8	92293.8	76234.6	59607.2	30311.6	41519.1	67666.9	70543.4	68241.9	-
MW0105559	T3_positive	Ala-Ser	Amino acids and derivatives	Amino acids and derivatives	C6H12N2O4	391.124	176.08	1.4214	[2M+K]+	9.52501	2	0.746	rp	3303-41-1	1549433	-	65141	-	1772.69	983.99	14739	2035.14	606.66	783.61	208294	115798	234027	15213	18874.7	17390.5	-
MW0107087	T3_positive	H-Gly-Phe-Ser-OH	Amino acids and derivatives	Amino acids and derivatives	C14H19N3O5	641.261	309.132	1.9177	[2M+Na]+	9.11613	2	0.7457	rp	23828-14-0	7016117	-	17957	-	77.06	348.36	330.6	285.38	390.78	220.4	4101.77	3547.6	3070.06	906.17	1017.4	1050.9	-
MEDTN00717	T3_positive	4-Oxoretinoic acid	Organic acids	Organic acids	C20H26O3	315.192	314.188	6.8635	[M+H]+	10.2887	2	0.7453	rp	64907-22-8	6437063	HMDB0006280	-	C16678	29331.1	21752.4	29952.5	45480.4	184177	150684	5180.61	12817.7	3875.78	31861.2	31792.2	31299.6	ko01100
MW0103360	T3_positive	3',5'-Cyclic IMP	Nucleotides and derivatives	Nucleotides and derivatives	C10H11N4O7P	372.072	330.036	4.5902	[M+CH3CN+H]+	8.72356	2	0.7451	rp	3545-76-4	135398663	-	-	C00943	13381.3	11742.8	14791.5	72.93	591.47	98.01	496.91	288.07	261.9	4921.87	4931.97	4981.12	-
MW0134097	T3_positive	Farrerol	Flavonoids	Flavanones	C17H16O5	347.099	300.1	6.0889	[M+HCOO+2H]+	9.35955	2	0.745	rp	24211-30-1	91144	HMDB0130571	-	-	10814.8	9140.38	8736.24	304.78	370.88	37.64	143.42	55.55	410.82	3517.5	3388.12	3534.58	-
MEDN1740	T3_positive	4-Methylhexanoic acid	Organic acids	Organic acids	C7H14O2	95.0847	130.099	2.6681	[M+H-2H2O]+	2.56629	2	0.7448	rp	1561-11-1	15271	-	4482	-	4758.99	6027.09	6489.92	46091.4	36954.9	35991.7	1048.06	540.58	379.28	17884.2	17619.7	17452.3	-
MW0103327	T3_positive	2-Aminoadenosine	Nucleotides and derivatives	Nucleotides and derivatives	C10H14N6O4	587.211	282.108	3.4792	[2M+Na]+	10.3452	2	0.7448	rp	2096-10-8	72200	-	-	C00939	7474.28	11260.5	13202.7	1346.98	400.79	352.19	499.14	153.05	647.66	2540.27	2507.22	2402.29	-
MW0146348	T3_positive	Asp-His	Amino acids and derivatives	Amino acids and derivatives	C10H14N4O5	558.242	270.096	3.2515	[2M+NH4]+	9.13388	2	0.7442	rp	22677-56-1	-	-	-	-	13379.6	9067.16	12035.9	4482.03	4978.13	4514.12	1771.05	1228.77	385.73	5106.23	5125.38	5146.64	-
MEDN0364	T3_positive	1-Octadecanoyl-sn-glycero-3-phosphoethanolamine	Lipids	LPE	C23H48NO7P	550.313	481.317	5.8279	[M+Na+HCOOH]+	5.95486	2	0.7436	rp	69747-55-3	9547068	HMDB0011130	-	-	182761	112989	249545	4503.38	116666	1979.03	11157.5	11628.6	8309.45	57395.2	54730.1	57810.7	-
MW0126958	T3_positive	Vulpinic acid	Organic acids	Organic acids	C19H14O5	645.18	322.084	4.2431	[2M+H]+	6.07027	2	0.7434	rp	521-52-8 | 73622-57-8	54690323	-	44073	-	204.13	1013.71	259.36	1960.15	219.28	245.14	131939	105243	109134	37603	37026.1	37260.2	-
MW0138679	T3_positive	Kaempferol-3-Rhamnoside-4''-Rhamnoside-7-Rhamnoside	Flavonoids	Flavones	C33H40O18	791.18	724.221	4.709	[M-2H+3Na]+	6.2631	2	0.7433	rp	129369-23-9	14630617	-	-	-	27309.2	26728.7	36837.2	9993.52	9154.01	9435.81	705.09	2467.38	53.82	12922.7	12934.8	12713.5	-
MW0125248	T3_positive	Myristicin	Lignans and Coumarins	Lignans	C11H12O3	419.169	192.079	5.1571	[M+CH3CN+Na]+	10.0857	2	0.7433	rp	607-91-0	4276	HMDB0035873	-	C10480	74518	77763.1	75292.6	6516.94	8495.87	3444.19	7095.36	7975.94	8938.36	35708.7	38066.5	36325.6	-
MW0130180	T3_positive	6,7,3',4'-Tetrahydroxyflavone	Flavonoids	Flavones	C15H10O6	573.1	286.048	0.8857	[2M+H]+	3.04767	2	0.743	rp	92915-82-7	24721539	HMDB0133315	-	-	236703	251207	137098	2078.59	4202.13	258.31	115260	113473	121996	71799.5	69837.4	76291.3	-
MW0052320	T3_positive	[(2R,7R,9R,10R,11S)-11-acetyloxy-10-hydroxy-1,5-dimethylspiro[8-oxatricyclo[7.2.1.02,7]dodec-5-ene-12,2'-oxirane]-2-yl]methyl acetate	Alcohol and amines	Alcohols	C19H26O7	389.175	366.168	3.2614	[M+Na]+	1.23473	2	0.7427	rp	2270-40-8	5458294	HMDB0035104	-	-	3355.37	5828.82	7086.15	54741.4	13132.1	54753.7	7974.04	10600.3	8914.67	2477.68	2092.6	2732.42	-
MW0116253	T3_positive	N-1,3-benzoxazol-2-ylguanidine	Benzene and substituted derivatives	Benzene and substituted derivatives	C8H8N4O	370.17	176.07	3.0625	[2M+NH4]+	11.4669	2	0.742	rp	39123-82-5	222552	-	96363	-	11789.2	9113.64	4217.1	9906.51	5491.89	7910.42	3199.49	4049.79	4209.11	10723.8	10685	10773.7	-
MW0138805	T3_positive	Lobaric acid	Organic acids	Organic acids	C25H28O8	930.392	456.178	4.6311	[2M+NH4]+	1.63426	2	0.7416	rp	522-53-2	73157	-	43732	-	48049.8	51693.5	39900.6	745.87	1312.76	157.03	2291.28	1608.69	2021.71	15625.6	15869.8	14872.2	-
MW0112865	T3_positive	Isovalerophenone	Others	Ketone compounds	C11H14O	363.165	162.105	3.5385	[2M+K]+	18.259	2	0.7407	rp	582-62-7	68493	-	265084	-	10202.2	7151.09	9478.68	132886	136710	132629	66856.4	66080.3	58925.8	59715	59529.7	59531.8	-
MW0137905	T3_positive	Delphinidin 3-O-beta-D-sambubioside	Flavonoids	Anthocyanidins	C26H29O16+	636.103	597.146	2.9049	[M+K]+	1.9	2	0.7405	rp	178275-92-8	10196837	-	-	C20491	11245.5	13087.6	15447.1	2422.84	207.23	210.97	1995.66	2283.11	1521.99	6988.69	6804.45	6761.48	ko00942
MW0104699	T3_positive	Spermidic acid	Organic acids	Organic acids	C7H13NO4	193.121	175.084	2.9637	[M+NH4]+	6.54464	2	0.7403	rp	4386-03-2	2572	HMDB0002201	6542	-	18521	18281	15783.6	8109.53	8429.18	6485.32	1709.64	2904.98	2016.87	6963.85	6887.59	6433.46	-
MEDP0514	T3_positive	Thiamine	Others	Vitamin	C12H17N4OS+	569.186	265.112	3.0824	[2M+K]+	5.5385	2	0.7399	rp	70-16-6	1130	HMDB0000235	-	C00378	10350.9	9076.71	8229.7	10166.1	9226.4	8878.44	62124.9	64442.4	58455.7	19663.8	19423.4	20577.3	ko00730,ko01100,ko01240,ko02010,ko04122
MW0152626	T3_positive	Leu-Ser	Amino acids and derivatives	Amino acids and derivatives	C9H18N2O4	653.223	218.127	5.1282	[2M+H]+	8.26567	2	0.7396	rp	6209-12-7	6992130	HMDB0028938	23974	-	2129.31	1803.79	3742.66	141	149.56	612.38	44486.4	45481.1	42899	12072.5	12691.8	12783	-
MW0006306	T3_positive	Benzyl butyl phthalate	Benzene and substituted derivatives	Benzene and substituted derivatives	C19H20O4	313.142	312.136	3.7971	[M+H]+	3.07896	2	0.7387	rp	85-68-7	2347	-	44515	-	192416	172084	176681	95322.9	83425.8	85470.2	1214.14	1346.08	3008.63	102898	104324	103577	-
MW0009998	T3_positive	Tropacocaine	Benzene and substituted derivatives	Benzene and substituted derivatives	C15H19NO2	508.311	245.142	5.7987	[2M+NH4]+	10.5632	2	0.7386	rp	537-26-8	637578	-	-	-	329247	355297	354551	892538	832862	884903	9631.93	10645	18545.3	343344	343300	341169	-
MW0107555	T3_positive	Isodesmosine	Heterocyclic compounds	Heterocyclic compounds	C24H40N5O8+	526.284	526.288	4.8077	[M+H]+	1.36413	2	0.7381	rp	991-01-5	13811	HMDB0000739	5707	-	28077.8	39493.4	40831.6	10778.5	7940.88	11366	10977.6	12601.5	11363.7	20164.5	20107.2	19816.5	-
MW0139227	T3_positive	Oxyresveratrol	Heterocyclic compounds	Heterocyclic compounds	C14H12O4	506.185	244.074	2.3973	[2M+NH4]+	10.8814	2	0.7378	rp	29700-22-9 | 4721-07-7	5281717	HMDB0128505	-	-	88564.8	87852.6	96910.5	18351.9	18969.2	16960.1	8647.2	23057.5	8605.18	52834.3	52903.8	52904.2	-
MEDL01955	T3_positive	Pinostrobin chalcone	Flavonoids	Chalcones	C16H14O4	563.175	270.089	4.8219	[2M+Na]+	9.31609	2	0.737	rp	18956-15-5	5316793	HMDB0033702	-	-	3413.08	3428.87	2608.27	25536.9	26848.2	25115.9	82169.7	81709.6	76660.7	30557.6	31894.6	32608.4	-
MW0011680	T3_positive	cis-4-Decen-1-ol	Alcohol and amines	Alcohols	C10H20O	225.148	156.151	4.2554	[M+Na+HCOOH]+	4.241	2	0.7365	rp	57074-37-0	5362798	HMDB0032206	-	-	116704	161431	155890	3042.17	2431.32	433.63	7357.98	5274.97	5422.35	58135.1	57906.3	55074.5	-
MW0049063	T3_positive	Cryptotanshinone	Others	Ketone compounds	C19H20O3	615.276	296.141	7.8366	[2M+Na]+	9.8832	2	0.7365	rp	35825-57-1 | 4733-35-1	160254	-	-	-	13003.1	12703.2	16433.2	1051.54	424.02	454.47	21859	15119.7	36945.7	7321.03	7398.17	7327.71	-
MW0001365	T3_positive	1,4-Dibenzylpiperazine	Benzene and substituted derivatives	Benzene and substituted derivatives	C18H22N2	343.102	266.178	1.8584	[M-H+2K]+	10.6508	2	0.7364	rp	1034-11-3	200601	-	96617	-	89101.8	93820.1	86394.6	46168.9	47860	54558.4	55341.7	54316.7	53755.2	64968.5	64868.2	63802.2	-
MW0168538	T3_positive	3-(2,5-dimethoxyphenyl)propanoic acid	Organic acids	Organic acids	C11H14O4	421.178	210.089	4.0548	[2M+H]+	1.20512	2	0.7363	rp	10538-49-5	66343	-	24106	-	2576.61	6013.87	7478.18	29301.2	15895.1	8153.65	1680.67	1861.09	387.78	7200.24	5128.22	7043.51	-
MW0123493	T3_positive	Dauricine	Alkaloids	Isoquinoline alkaloids	C38H44N2O6	669.289	624.32	8.3711	[M-H+2Na]+	4.78965	2	0.736	rp	524-17-4	24721429	-	-	-	73209.2	76849.5	86217.2	7668.86	2507.85	13052.9	108173	77380.3	112294	48410.4	51257.8	50432	-
MW0116019	T3_positive	3,4-Methylenedioxycinnamaldehyde	Others	Aldehyde compounds	C10H8O3	223.062	176.047	6.189	[M+HCOO+2H]+	7.20465	2	0.7359	rp	14756-00-4 | 58095-77-5	5374493	-	263513	-	21753.6	22847.5	21675.2	20897.1	29969.9	20624	21078.7	19476.7	21027.9	30190.6	30217.3	29716.2	-
MW0127959	T3_positive	1-Cinnamoylpiperidine	Alkaloids	Piperidine alkaloids	C14H17NO	215.126	215.131	2.4218	[M+]+	10.0217	2	0.7355	rp	5422-81-1	764160	-	263514	-	13946.1	12045.6	11940.2	516.96	49.48	269.98	648.29	1087.21	820.79	5319.45	6001.56	5901.9	-
MW0106849	T3_positive	2-[[(2S)-5-amino-2-azaniumyl-5-oxopentanoyl]amino]acetate	Amino acids and derivatives	Amino acids and derivatives	C7H13N3O4	429.175	203.091	2.6087	[2M+Na]+	10.5281	2	0.735	rp	2650-65-9	6992690	HMDB0028797	-	-	30236.4	34740.6	33079.5	1829.39	2771.24	4829.03	34477.4	37859.8	37204.1	16521.1	16939.5	17401.7	-
MW0127881	T3_positive	3',4'-Dimethoxy-2'-hydroxychalcone	Others	Ketone compounds	C17H16O4	591.205	284.105	4.0942	[2M+Na]+	10.5165	2	0.7346	rp	82964-34-9 | 7478-65-1	5385206	HMDB0133973	-	-	110973	37501.2	61574.4	31579.3	27224.4	28110.2	1679.69	681.71	1523.95	38173.4	38442.5	36450.5	-
MW0016249	T3_positive	Butyric acid	Organic acids	Organic acids	C4H8O2	158.996	88.0524	0.6348	[M-H+2Na]+	1.97746	2	0.7345	rp	107-92-6	264	HMDB0000039	107	C00246	382131	340241	306491	138799	134815	139928	155033	152274	140401	247457	249047	247495	ko00650,ko01100
MW0015858	T3_positive	Arachidonamide	Lipids	Free fatty acids	C20H33NO	350.269	303.256	8.5093	[M+HCOO+2H]+	0.704045	2	0.7337	rp	85146-53-8	5283393	-	36680	-	374017	348913	324976	129168	158916	129690	39837.8	29403.1	34306.4	253119	248576	247723	-
MW0120587	T3_positive	Isomyristicin	Benzene and substituted derivatives	Benzene and substituted derivatives	C11H12O3	402.196	192.079	1.9474	[2M+NH4]+	8.73731	2	0.7335	rp	487-62-7	6436484	HMDB0035275	-	-	126094	125602	117684	24113.2	23356.4	9545.92	89986.3	93398.4	89280.6	45421.1	45420.3	45517.2	-
MW0001218	T3_positive	Propylene glycol dibenzoate	Benzene and substituted derivatives	Benzene and substituted derivatives	C17H16O4	586.248	284.105	3.6381	[2M+NH4]+	7.38384	2	0.7325	rp	19224-26-1	517637	HMDB0040412	-	-	321090	317925	320923	107184	98868.3	103675	19094.5	14966.3	12282	151216	145381	144121	-
MW0134506	T3_positive	5-Hydroxyflavone	Flavonoids	Flavones	C15H10O3	499.121	238.063	8.9446	[2M+Na]+	12.9557	2	0.7321	rp	491-78-1 | 66585-06-6	68112	HMDB0141534	-	C13276	22324.1	14602.7	6789.47	124575	148079	156269	41424.3	36158.1	18812.2	87826.5	90106.1	89866.4	-
MW0055121	T3_positive	Glyceryl monooleate	GL	MG	C21H40O4	357.298	356.293	6.9439	[M+H]+	2.02139	2	0.7318	rp	111-03-5 | 25496-72-4 | 33978-07-3 | 925-14-4	5283468	HMDB0094684	-	-	12575.3	17013	11720.1	34438.3	31012.9	25800.7	19136.1	12142.2	9874.5	21046.9	21321.6	21334.9	-
MW0169896	T3_positive	TAXININE M	Others	Others	C35H44O14	727.243	688.273	4.7679	[M+K]+	9.77398	2	0.7315	rp	135730-55-1	10054413	-	84989	-	1975.73	1736.96	5320.5	610.54	682.05	1419.13	98869.3	67814.1	68483.9	23225.8	22150.3	23102.6	-
MW0149881	T3_positive	Gln-Tyr	Amino acids and derivatives	Amino acids and derivatives	C14H19N3O5	636.299	309.132	5.0874	[2M+NH4]+	0.59145	2	0.7314	rp	457662-02-1	9972600	HMDB0028809	23670	-	16504.8	19793.8	8469.71	2546.67	3383.66	1973.47	2674.6	2620.32	1992.98	7866.56	8514.54	8517.25	-
MEDL02722	T3_positive	Polydatin	Others	Stilbene	C20H22O8	826.332	390.132	3.8567	[2M+NH4]+	9.21237	2	0.731	rp	27208-80-6	5281718	HMDB0030564	-	C10275	2444.68	26723.7	1498.97	70319.4	44711.4	70602.5	420620	392026	479834	56003.6	57258.6	57361.2	-
MW0055375	T3_positive	Nostoxanthin	FA	Others	C40H56O4	600.415	600.418	7.757	[M+]+	3.61266	2	0.7305	rp	29307-44-6	16061239	-	-	-	503088	1.64677e+06	209775	572690	1.12957e+06	758655	14097.2	10650.7	64522.1	218536	223973	219404	-
MEDN1719	T3_positive	Tetradecylphosphonic acid	Organic acids	Organic acids	C14H31O3P	557.401	278.201	5.848	[2M+H]+	12.0503	2	0.7302	rp	4671-75-4	78401	-	45066	-	7787.9	3351.28	319.17	970.54	2406.81	40700.3	1254.13	7572.06	810.69	6840.22	6642.7	6832.67	-
MEDL00096	T3_positive	2-Methylglutaric acid	Organic acids	Organic acids	C6H10O4	310.149	146.058	2.1897	[2M+NH4]+	0.129117	2	0.7294	rp	617-62-9	12046	HMDB0000422	5411	-	41287.9	38241.4	39082.2	76868.8	91345.7	74027.2	27051.3	19126.9	26026.6	49383.3	48665.4	49530	-
MW0107972	T3_positive	Tyr-Gly-Gly	Amino acids and derivatives	Amino acids and derivatives	C13H17N3O5	613.228	295.117	5.0264	[2M+Na]+	8.29271	2	0.7289	rp	21778-69-8	123715	-	20763	-	223499	347341	189493	58480.5	27787.7	52738.3	15371.7	15894.4	15225.4	93837	94051.1	96185.3	-
MW0127946	T3_positive	(2E)-3-(4-hydroxyphenyl)-1-(4-methoxyphenyl)prop-2-en-1-one	Others	Ketone compounds	C16H14O3	526.229	254.094	3.5781	[2M+NH4]+	10.3443	2	0.7288	rp	69704-15-0 | 160210-32-2	5927890	HMDB0135609	-	-	63148.6	25673.1	55889.8	68212.9	36372.6	35334.8	140581	114231	77987.6	60899.3	61489.1	60585.4	-
MEDN1083	T3_positive	Sphingosine 1-phosphate	Lipids	Sphingolipids	C18H38NO5P	379.244	379.249	6.6288	[M+]+	15.6334	2	0.7286	rp	26993-30-6	5283560	HMDB0000277	-	C06124	105475	99920.8	105111	16920.5	13027.2	14488.2	2457.25	1859.42	3692.03	34897.2	34412.2	34436.9	ko00600,ko01100,ko04148
MW0116084	T3_positive	(5S)-5-heptyloxolan-2-one	Others	Lactones	C11H20O2	407.257	184.146	6.9439	[2M+K]+	5.35823	2	0.7283	rp	74568-05-1	441644	-	-	C08571	4764.13	5654.41	8397.74	2932.75	2420.75	3569.29	147877	320523	63952.5	56780.9	61622.7	57104.8	-
MW0126590	T3_positive	N-[2-(5-Hydroxy-1H-indol-3-yl)ethyl]octadecanamide	Lipids	Free fatty acids	C28H46N2O2	443.353	442.356	7.0615	[M+H]+	22.773	2	0.7277	rp	67964-87-8	594460	-	62950	-	9139.22	14457.1	9770.51	8611.89	4626.02	6089.18	8427.8	13544.8	21639.8	12062.5	12792.5	12901.9	-
MW0110228	T3_positive	Tyrosyl-tyrosyl-phenylalanine	Amino acids and derivatives	Amino acids and derivatives	C27H29N3O6	509.234	491.206	5.4881	[M+NH4]+	9.72023	2	0.7272	rp	108322-11-8	130070	-	22956	-	143262	117212	86254.1	123745	75854.4	37275.3	9402.01	16010.9	14084.3	84134.4	86283.9	90562	-
MEDTP01470	T3_positive	Octyl-Beta-D-Glucopyranoside	Others	Saccharides	C14H28O6	339.201	292.189	2.674	[M+HCOO+2H]+	0.0749784	2	0.7272	rp	29836-26-8 | 144388-20-5 | 78168-20-4	62852	-	24055	-	43159	40118.1	44903	11580.1	12027.8	11918.2	11681	13415.5	11647.1	23583.3	23181.2	23149.7	-
MW0169689	T3_positive	Pomiferin	Flavonoids	Other Flavonoids	C25H24O6	459.123	420.157	1.5307	[M+K]+	3.35569	2	0.7268	rp	572-03-2	4871	-	44075	-	486.65	255.74	851.17	195.79	228.4	796.58	16519.3	16338.2	16909.9	8090.12	8201.77	8184.46	-
MEDL01891	T3_positive	3-Hydroxycinnamic acid	Phenolic acids	Phenolic acids	C9H8O3	211.06	164.047	3.2172	[M+HCOO+2H]+	0.390283	2	0.7268	rp	14755-02-3	637541	HMDB0001713	305	C12621	8747.88	9591.6	8368.37	8463.28	11466.2	8802.93	307434	273102	295699	172071	170071	171908	ko00360,ko01100
MW0113918	T3_positive	alpha-Pyrrolidinopropiophenone	Others	Ketone compounds	C13H17NO	270.082	203.131	2.0362	[M-2H+3Na]+	6.56761	2	0.7267	rp	19134-50-0	209045	-	85090	-	37967.1	37214.8	40782.5	12554.5	11634.4	13845.5	6622.65	8252.02	4578.31	17453	17710	17348.5	-
MW0111826	T3_positive	1-Kestose	Others	Saccharides	C18H32O16	504.168	504.169	2.7532	[M+]+	2.2214	2	0.7248	rp	470-69-9	440080	HMDB0011729	-	C03661	1915.33	816.43	4021.05	1299.55	1032.89	5729.08	57168.7	47397.1	46599.3	38862.3	38866.3	38669.9	-
MEDP1131	T3_positive	Arachidoyl glycine	Alcohol and amines	Amines	C22H43NO3	436.283	369.324	6.9536	[M-2H+3Na]+	10.8426	2	0.7248	rp	617703-96-5	71433203	-	-	-	4125.46	3244.74	6068.34	20837	19188.3	19218.3	8712.15	6105.2	2625.72	9644.32	9595.16	9157.36	-
MW0016017	T3_positive	Avocadyne	Others	Others	C17H32O3	353.23	284.235	5.6871	[M+Na+HCOOH]+	3.01965	2	0.7245	rp	129099-96-3	3015189	HMDB0035473	-	-	5272.13	8849.09	4750.53	34696.8	35172	25212.1	78446.3	60261.1	48527.3	23739.9	24462.4	24247.5	-
MW0052461	T3_positive	Docosyl acetate	FA	Others	C24H48O2	407.329	368.365	6.3505	[M+K]+	8.49745	2	0.7244	rp	822-26-4	69969	-	46404	-	15485	22894.9	12974.3	4107.92	8974.15	5998.82	28579	18503.8	18365.7	14728.3	14449.4	14710	-
MW0112757	T3_positive	3-Benzoyl-6-phenyl-pyran-2,4-dione	Benzene and substituted derivatives	Benzene and substituted derivatives	C18H12O4	602.187	292.074	4.0549	[2M+NH4]+	11.5013	2	0.7242	rp	602-98-2	221786	-	96345	-	1892.31	569.9	864.39	29.79	218.67	121.86	25976.8	14994.5	15524.3	4306.78	4179.79	4064.71	-
MW0009992	T3_positive	Triphenylphosphine oxide	Benzene and substituted derivatives	Benzene and substituted derivatives	C18H15OP	579.134	278.086	3.9757	[2M+Na]+	13.5015	2	0.7234	rp	791-28-6	13097	-	64889	-	17471.2	19480.5	9295.77	4864.91	3239.4	1323.03	36351.9	33247.1	34348.5	9498.02	10190.6	10341.3	-
MW0062117	T3_positive	trans-p-Menthane-1,8-diol	Terpenoids	Terpene	C10H20O2	241.143	172.146	6.5689	[M+Na+HCOOH]+	3.09613	2	0.7232	rp	565-50-4	6651	HMDB0035595	-	-	22488.1	24200.7	13682.1	28091.4	27160.3	13787.2	21227.6	25579.6	24226.8	19262.5	19502.8	19514	-
MW0150813	T3_positive	His-Ala-Glu	Amino acids and derivatives	Amino acids and derivatives	C14H21N5O6	355.153	355.149	4.1022	[M+]+	11.0306	2	0.7227	rp	64111-99-5	131801121	-	21126	-	73834.2	42569.8	45742.7	14123.4	4598.61	13160	83.89	67.81	130.68	18614.8	17950.7	18687.8	-
MW0104489	T3_positive	2-amino-3-(1H-pyrazol-1-yl)propanoic acid	Organic acids	Organic acids	C6H9N3O2	200.045	155.07	0.9252	[M-H+2Na]+	9.23941	2	0.7225	rp	2734-48-7	119630	HMDB0034267	-	-	27990	23206.7	26156.9	111830	102172	109137	79596.1	170536	185368	123744	119021	130106	-
MEDP1026	T3_positive	2,4-Dihydroxybenzoic acid	Phenolic acids	Phenolic acids	C7H6O4	119.018	154.027	0.6098	[M+H-2H2O]+	12.6336	2	0.7223	rp	89-86-1	1491	HMDB0029666	-	-	28330.2	25321.9	28057.3	21254.7	19419.2	20564.4	20406.6	18711.7	16709.6	21552.8	21333.5	21888.3	-
MW0054786	T3_positive	(2E,4E)-11-Methoxy-3,7,11-trimethyldodeca-2,4-dienoic acid	Terpenoids	Sesquiterpenoids	C16H28O3	291.202	268.204	5.4867	[M+Na]+	24.7831	2	0.7216	rp	53092-52-7	5353760	-	43446	-	20607.2	17314	23067.6	19815.6	68771.3	65541.3	26573.2	34131	6849.13	24055.3	22009.6	26251.3	-
MW0105581	T3_positive	Alitame	Organic acids	Organic acids	C14H25N3O4S	331.154	331.157	4.2035	[M+]+	5.34149	2	0.7214	rp	80863-62-3	64763	-	-	-	126654	128183	124651	249889	258996	248825	132160	136131	167164	167761	167785	166714	-
MW0107282	T3_positive	Histidylalanine	Amino acids and derivatives	Amino acids and derivatives	C9H14N4O3	371.104	226.107	0.8263	[M+Na]+	14.3592	2	0.7212	rp	16874-75-2	101180	HMDB0028878	-	-	2835	6527.84	6467.47	86282.2	61973.5	85954.5	88012.7	54088.5	80664.8	75593.5	73737.3	74165.5	-
MW0014489	T3_positive	4-Hydroxybutyric acid	Organic acids	Organic acids	C4H8O3	149.023	104.047	7.2007	[M-H+2Na]+	10.5863	2	0.7206	rp	591-81-1	10413	HMDB0000710	5678	C01991	486036	311662	475589	657144	670964	720976	626030	356033	554858	543209	555160	545680	-
MW0132722	T3_positive	Rhamnazin	Flavonoids	Flavonols	C17H14O7	377.084	330.074	3.3413	[M+HCOO+2H]+	8.29734	2	0.7202	rp	552-54-5	5320945	HMDB0133830	-	-	22738.8	24196	23937.8	45492.3	55877.2	59144.7	9539.77	23801.3	19624.3	29454.7	29985	30205.2	-
MW0063755	T3_positive	Taxol C	Alkaloids	Alkaloids	C46H57NO14	886.326	847.378	2.9636	[M+K]+	8.61016	2	0.7201	rp	153415-45-3	9962663	-	84990	-	860.63	257.65	1396.66	160.01	187.32	60.41	17209.6	17416.9	16488.1	1662.23	1483.51	938.7	-
MW0011871	T3_positive	1,2-Dihexanoyl-sn-glycerol	GL	DG	C15H28O5	335.206	288.194	4.3656	[M+HCOO+2H]+	1.76832	2	0.7198	rp	30403-47-5	10469389	-	45140	-	60062.1	84782.8	60733.6	117507	125289	110177	7717.36	4109.51	39998	57706.4	58078.9	57936.8	-
MW0145991	T3_positive	L-Asparaginyl-L-phenylalanine	Amino acids and derivatives	Amino acids and derivatives	C13H17N3O4	405.134	279.122	1.6795	[M+NH4]+	6.56287	2	0.7188	rp	22849-01-0	11471482	-	65020	-	39674.4	12650.5	8786.02	1493.14	1319.6	2469.17	612.92	81.37	124.07	649.42	1016.26	1084.96	-
MW0127743	T3_positive	4-[(3,3-Dimethyloxiran-2-yl)methoxy]furo[3,2-g]chromen-7-one	Lignans and Coumarins	Coumarins	C16H14O5	611.138	286.084	4.9862	[2M+K]+	5.85551	2	0.7178	rp	737-52-0	160544	HMDB0030622	-	C09282	288409	245580	270366	286489	392549	269342	56640.2	25666.7	46614.5	187936	191780	190920	-
Lmhp001461	T3_positive	Pro-leu	Amino acids and derivatives	Amino acids and derivatives	C11H20N2O3	313.111	228.147	2.392	[M+K+HCOOH]+	15.6067	2	0.7173	rp	52899-07-7	444109	-	23647	-	10954	8961.19	4872.5	1950.5	4449.48	2334.86	7101.84	9574.77	9495.78	5457.43	5301.07	4657.69	-
MW0054460	T3_positive	Lutein	Others	Vitamin	C40H56O2	568.439	568.428	4.947	[M+]+	17.9742	2	0.7172	rp	127-40-2	5281243	HMDB0003233	-	C08601	59586	52398.6	30966	2638.49	6435.73	93609.3	10600.2	13640.2	6193.35	26382.9	26059.2	26803.8	ko00906,ko01100,ko01110
MW0138125	T3_positive	(E)-Ethyl 3-(4-hydroxyphenyl)acrylate	Others	Lactones	C11H12O3	423.125	192.079	0.8857	[2M+K]+	7.0406	2	0.7171	rp	7362-39-2 | 2979-06-8	676946	HMDB0131282	84964	-	34012.8	65719.5	59317.7	12958.7	14925.1	13500.4	39655.8	38616.8	41594	41525.7	42132.6	42388.4	-
MW0107651	T3_positive	L-Allysine ethylene acetal	Amino acids and derivatives	Amino acids and derivatives	C8H15NO4	207.138	189.1	3.5333	[M+NH4]+	10.0449	2	0.7167	rp	215054-80-1	11041524	-	103470	-	1.92789e+06	1.82188e+06	2.21175e+06	408063	412359	404760	236341	213079	233436	903087	904426	908005	-
MW0109750	T3_positive	S-Phenyl-N-acetylcysteine	Organic acids	Organic acids	C11H13NO3S	257.102	239.062	3.4399	[M+NH4]+	16.2526	2	0.7166	rp	4775-80-8	2723735	HMDB0042011	-	-	263.89	718701	929351	1085.08	565.87	3166.16	4.52088e+06	4.32382e+06	4.59772e+06	2.49837e+06	2.50857e+06	2.4833e+06	-
MW0063351	T3_positive	Methyl ricinoleate	FA	Others	C19H36O3	312.264	312.266	3.3413	[M+]+	5.24202	2	0.716	rp	141-24-2 | 41989-07-5	5354133	-	45190	-	22067.6	10647	19270	15248.6	20749.5	86179.5	16001.4	22730.2	12530.5	39923.3	39822.6	39767.6	-
MEDL00416	T3_positive	3-Hydroxydodecanoic acid	Organic acids	Organic acids	C12H24O3	471.31	216.173	5.0885	[2M+K]+	3.1193	2	0.7158	rp	1883-13-2	5312804	HMDB0000387	-	-	97526.3	61761.3	95166.8	4200.4	1653.61	3992.97	15349.3	8141.42	13950.2	31825.4	31270.1	31772.7	-
MW0113800	T3_positive	7-Hydroxy-3,7-dimethyloctanal	Others	Aldehyde compounds	C10H20O2	195.137	172.146	4.8894	[M+Na]+	4.57924	2	0.7151	rp	107-75-5	7888	HMDB0031739	-	-	1382.29	1267.42	232.2	93582.7	95855.1	80062.7	174.58	1833.66	1456.71	43917.5	44403.4	44384.6	-
MW0117270	T3_positive	Pac-1	GP	PA	C23H28N4O2	392.227	392.221	4.8477	[M+]+	15.3302	2	0.7146	rp	315183-21-2	9675990	-	-	-	844.43	2312.22	1327.95	74055.9	81352.2	71771.8	2017.92	5513.35	3222.69	38118.9	38161.6	38331.2	-
MW0118739	T3_positive	2-Methyl-4-phenylthiazole	Heterocyclic compounds	Heterocyclic compounds	C10H9NS	351.097	175.046	1.5412	[2M+H]+	2.10241	2	0.7141	rp	1826-16-0	584377	-	96510	-	493.97	1966.03	2602.48	966.61	465.98	504.15	16144.2	16886.8	25631.6	10959	10931.3	10996.3	-
MW0049106	T3_positive	Cyclopamine	Alkaloids	Terpenoid alkaloids	C27H41NO2	394.306	411.314	5.4867	[M+H-H2O]+	16.7114	2	0.714	rp	4449-51-8 | 11051-96-0	442972	-	68586	C10798	161024	109753	96839.7	65833	161978	932776	89859.4	157138	79111.3	199701	201615	202285	-
MW0106972	T3_positive	Glu-Met	Amino acids and derivatives	Amino acids and derivatives	C10H18N2O5S	320.134	278.094	1.8781	[M+CH3CN+H]+	11.3467	2	0.714	rp	4423-22-7	6426949	HMDB0028825	23687	-	31980.9	37900.4	35596.9	23878.2	23645.2	23548.8	16648.8	11221.3	16799.2	19836.2	21450.6	21069.3	-
MW0120912	T3_positive	5-(Tetradecyloxy)-2-furoic acid	Organic acids	Organic acids	C19H32O4	325.236	324.23	6.4507	[M+H]+	5.42423	2	0.7123	rp	54857-86-2	115175	-	34518	-	58657.5	59641.7	58048.8	39453.8	17177	18479.2	54082.1	51311.2	44337.3	54596.9	53862.1	54956.6	-
MW0108619	T3_positive	N-Acetyl-D-phenylalanine	Amino acids and derivatives	Amino acids and derivatives	C11H13NO3	453.138	207.089	3.3015	[2M+K]+	11.122	2	0.7111	rp	10172-89-1	101184	-	5498	C05620	308.12	543.63	403.75	937.97	1265.24	263.34	34309.4	39329.8	39905.2	13744.3	13491.4	13453.4	ko00470,ko01100
MW0012774	T3_positive	1-Eicosanoyl-sn-glycero-3-phosphocholine	Lipids	LPC	C28H58NO7P	574.375	551.395	6.8063	[M+Na]+	13.8658	2	0.7108	rp	108341-80-6	24779473	HMDB0010390	-	C04230	12048.8	7617.26	9831.49	6084.22	6884	10716.9	11146.6	10362.2	11493.4	12904.1	12820	12952.2	ko00564,ko04148
MEDN0316	T3_positive	Taurocyamine	Organic acids	Organic acids	C3H9N3O3S	335.073	167.036	1.2011	[2M+H]+	15.3519	2	0.7103	rp	543-18-0	68340	HMDB0003584	6962	C01959	18416.6	29572.8	23472.3	6043.18	4178.7	7206.26	21308.1	18291	18334.6	23969.2	23531	23445.5	ko00430
MW0137107	T3_positive	7-Methoxyflavanone	Others	Ketone compounds	C16H14O3	509.201	254.094	3.6127	[2M+H]+	11.5892	2	0.71	rp	21785-09-1	2825024	-	52509	-	66785.9	58662.3	76469.8	44674	41524.4	39699.9	32294.5	10571	23802.6	53235	54014.5	53609.9	-
MW0111641	T3_positive	ISOPEONOL	Others	Ketone compounds	C9H10O3	213.076	166.063	3.4399	[M+HCOO+2H]+	0.638381	2	0.71	rp	493-33-4	529402	-	44621	-	1034.97	1926.65	2177.46	1166.96	572.83	647.77	347187	339788	351610	192544	192248	192316	-
MW0106308	T3_positive	Cystathionine	Amino acids and derivatives	Amino acids and derivatives	C7H14N2O4S	467.123	222.067	3.1921	[2M+Na]+	13.1431	2	0.7088	rp	61135-95-3	834	HMDB0033142	-	C00542	1417.89	563.42	1317.51	4650.89	1924.92	3428.48	1756.11	1410.17	2052.07	1922.83	1606.44	2113.36	-
MW0137880	T3_positive	Decursin	Lignans and Coumarins	Coumarins	C19H20O5	657.258	328.131	1.9093	[2M+H]+	18.9104	2	0.7087	rp	5928-25-6	442126	-	-	C09258	917.77	846.16	1389.7	511.02	405.6	454.31	28817.7	23374.6	25501.1	14581.8	14502.9	14537.9	-
MEDN1110	T3_positive	1,11-Undecanedicarboxylic acid	Lipids	Free fatty acids	C13H24O4	436.145	244.167	2.6087	[M+]+	13.5771	2	0.7084	rp	505-52-2	10458	HMDB0002327	6622	-	15414.3	17039.2	18669.6	215.26	328.3	304.21	189.75	196.86	640.62	6202.06	6208.37	6098.56	-
MW0114256	T3_positive	Diethylpropion	Benzene and substituted derivatives	Benzene and substituted derivatives	C13H19NO	449.265	205.147	6.6065	[2M+K]+	15.8976	2	0.7081	rp	134-80-5	7029	HMDB0015072	-	C06954	917.07	4106.26	18057.6	38072.9	44304.1	102829	616.8	217296	15012	72518.1	67152.3	23157.9	-
MEDP0338	T3_positive	LysoPC 16:0	Lipids	LPC	C24H50NO7P	564.336	495.332	6.0986	[M+Na+HCOOH]+	12.9458	2	0.7079	rp	17364-16-8	460602	HMDB0010382	-	C04230	929559	855294	1.02917e+06	27470.9	123124	56761.5	555955	643440	319749	653618	651010	653570	ko00564,ko04148
MEDP2294	T3_positive	Steviol	Terpenoids	Ditepenoids	C20H30O3	301.212	318.219	4.0942	[M+H-H2O]+	11.9074	2	0.707	rp	471-80-7	452967	HMDB0036706	-	C20212	18917.3	19609.8	16326.8	16781.9	17272.3	45260.5	4163.75	13507.4	3094.12	23024	23133.9	22182.9	-
MW0052783	T3_positive	Eurycomalactone	Others	Ketone compounds	C19H24O6	719.304	348.157	4.8774	[2M+Na]+	3.46286	2	0.7065	rp	23062-24-0	441793	-	-	C08759	73666.5	93905.8	74350.6	29522.2	24469.3	7259.39	82605.4	113292	76303.9	50829	48824.6	50789.6	-
MW0123549	T3_positive	Deoxypeganine	Alkaloids	Alkaloids	C11H12N2	383.169	172.1	4.8675	[2M+K]+	16.98	2	0.7061	rp	495-59-0	442894	-	44431	C10656	932.87	1166.47	1209.56	32148.7	30102.8	30857.1	1439.67	654.51	3093.96	14841	13278.2	14531.3	-
MW0111217	T3_positive	N-Methyldioctylamine	Alcohol and amines	Amines	C17H37N	300.264	255.293	3.1223	[M-H+2Na]+	1.15847	2	0.706	rp	4455-26-9	78202	-	103466	-	10409.9	4384.2	9241.98	1235.55	12438.3	34772.4	7613.46	8694.71	3572.25	19156.7	19575.5	19546.3	-
MW0009336	T3_positive	Paraoxon	Benzene and substituted derivatives	Benzene and substituted derivatives	C10H14NO6P	276.065	275.056	0.356	[M+H]+	4.3562	2	0.7057	rp	311-45-5	9395	HMDB0013035	-	C06606	1184	720.81	1727.95	777.03	6519.11	704.21	9891.21	1186.17	939.22	1520.03	1369.52	1478.13	-
MW0119221	T3_positive	3',5'-Cyclic dAMP	Nucleotides and derivatives	Nucleotides and derivatives	C10H12N5O5P	627.133	313.058	4.7679	[2M+H]+	11.646	2	0.7057	rp	1157-33-1	188955	-	-	C00968	72.89	597.62	270.06	13826.3	15882.8	14441.1	1872.03	1461.94	1524.69	4078.78	4306.85	3868.39	-
MW0159322	T3_positive	Veratridine	Alkaloids	Alkaloids	C36H51NO11	673.34	673.346	6.3104	[M+]+	6.32669	2	0.7054	rp	71-62-5	6280	-	3688	-	60127.3	80170	50865.1	26968.5	18940.8	18007	61558.6	28713.7	31599.6	48565.8	49823.8	48973.1	-
MW0108512	T3_positive	N-[(3s)-2-Oxotetrahydrofuran-3-Yl]hexanamide	Others	Lactones	C10H17NO3	241.154	199.121	1.2025	[M+CH3CN+H]+	0.768047	2	0.7049	rp	147852-83-3	10058590	-	-	C21197	46978.8	45670	43257	52459.9	55411.9	39938.1	56133	48076.6	49924.2	53440.2	53841.5	54017.5	-
MW0014451	T3_positive	4-Dihydroboldenone	Others	Ketone compounds	C19H28O2	594.456	288.209	5.2068	[2M+NH4]+	5.89292	2	0.7044	rp	10529-96-1	12133279	HMDB0006035	-	-	55789.6	46437.7	31845.7	16705.9	33811.8	382561	31877	49201.9	24291.8	79065.7	79259	78300.7	-
MW0111045	T3_positive	Gyromitrin	Others	Aldehyde compounds	C4H8N2O	223.117	100.064	1.9968	[2M+Na]+	1.3123	2	0.704	rp	16568-02-8 | 20156-05-2 | 61748-21-8	9548611	HMDB0033952	-	C08305	81669.6	80393.7	79039.4	9810.79	15371.6	11205.9	60950.1	55930.5	55146.4	51387.3	48707.9	53892.3	-
MW0103367	T3_positive	3-Deaza-2'-deoxyadenosine	Nucleotides and derivatives	Nucleotides and derivatives	C11H14N4O3	501.22	250.107	8.0355	[2M+H]+	0.218844	2	0.7039	rp	78582-17-9	122636	-	96553	-	697.02	285.27	969.27	574.28	1157.91	2135.93	156.81	468.74	371.09	3182.65	4203.36	3954.42	-
MW0106829	T3_positive	Gln-Val	Amino acids and derivatives	Amino acids and derivatives	C10H19N3O4	529.247	245.138	1.725	[2M+K]+	12.5192	2	0.7038	rp	31189-73-8	57262456	-	23765	-	14750.7	12525.8	15042.4	395.87	117.91	154.94	439.34	267.48	48.31	3051.96	3059.35	3095.61	-
MW0127882	T3_positive	2,2'-Dihydroxy-4',6'-dimethoxychalcone	Others	Ketone compounds	C17H16O5	300.107	300.1	3.0426	[M+]+	11.7422	2	0.7031	rp	1776-28-9	5964319	HMDB0140838	-	-	387.38	645.56	146.25	3208.75	2964.51	6486.81	408.28	410.43	796.09	5292.15	5313.7	5321.65	-
MW0013399	T3_positive	Noladin ether	GL	MG	C23H40O3	449.265	364.298	6.3484	[M+K+HCOOH]+	0.561469	2	0.703	rp	222723-55-9	6483057	HMDB0013657	-	-	37478.5	11114.5	34035.3	155571	88870.1	190488	8629.35	62302.7	48618.4	95684.9	88091.7	57144.8	-
MW0114558	T3_positive	Glucovanillin	Benzene and substituted derivatives	Benzene and substituted derivatives	C14H18O8	646.233	314.1	3.4497	[2M+NH4]+	10.3333	2	0.7024	rp	494-08-6	6452133	HMDB0029664	-	C19808 | C75308	5946.08	10706.5	10791.8	54.93	179.52	108.86	220.72	1524.69	834.82	4325.93	4058.52	4378.34	-
MW0157301	T3_positive	Sumaresinol	Terpenoids	Triterpene	C30H48O4	437.341	472.355	5.0785	[M+H-2H2O]+	5.77678	2	0.7022	rp	559-64-8	12443148	-	-	C17070	37833.3	13208.7	15116.3	740657	582230	762605	725469	310139	499445	487770	493891	495654	-
MW0104918	T3_positive	DL-Dopa	Amino acids and derivatives	Amino acids and derivatives	C9H11NO4	412.199	197.069	2.0957	[2M+NH4]+	17.8801	2	0.7017	rp	63-84-3	836	HMDB0000609	-	-	740.81	622.51	204.34	98.34	67.77	43.1	8934.93	7465.89	6250.33	3336.91	3304.12	3140.22	-
MW0138703	T3_positive	Kavain	Others	Lactones	C14H14O3	478.227	230.094	5.0874	[2M+NH4]+	12.4247	2	0.7011	rp	500-64-1	5281565	HMDB0034212	-	C09947	2677.49	1289.22	2078.54	50639.3	44412.8	41058.8	45549.6	43426.3	45258.5	21692	23747	24280.3	-
MW0052352	T3_positive	Digitoxin	Steroids	Steroid	C41H64O13	787.407	764.435	6.2699	[M+Na]+	22.4343	2	0.7003	rp	71-63-6	441207	HMDB0015468	-	C06955	4501.78	2654.56	2292.83	12426.1	11822.9	20525.7	3909.46	2790.3	6283.58	10430.9	10059.6	10437.2	-
pme2617	T3_positive	L-methionine sulfoxide	Amino acids and derivatives	Amino acids and derivatives	C5H11NO3S	353.087	165.046	3.3413	[2M+Na]+	14.6711	2	0.7002	rp	3226-65-1	158980	HMDB0002005	6428	C02989	220988	211975	211347	483516	498249	474243	303585	322566	414470	358386	356181	355682	ko00270,ko01100
MW0110745	T3_positive	2-Hexadecanoylthio-1-ethylphosphorylcholine	Organic acids	Organic acids	C23H48NO5PS	499.329	481.299	7.0193	[M+NH4]+	7.86717	2	0.7001	rp	60793-01-3	194114	-	44943	-	23206.5	25650.7	20888.1	49127.2	33408.3	54950.7	57481.5	15145	6119.45	44672.5	46161.3	42709.3	-
MW0015545	T3_positive	23-O-Acetylshengmanol-3-o-alpha-L-arabinoside	Steroids	Steroid	C37H58O10	701.369	662.403	6.6464	[M+K]+	0.00256641	3	0.9999	rp	402513-88-6	10865257	-	-	-	522780	588051	431082	1.1203e+06	928215	824786	724862	557503	658761	714723	726762	720910	-
MW0168181	T3_positive	Coproporphyrin I	Organic acids	Organic acids	C36H38N4O8	677.259	654.269	7.4761	[M+Na]+	0.0544119	3	0.9986	rp	531-14-6	68271	HMDB0000643	-	C05769	22822.4	20668.8	18543	334.4	1793.35	494.46	6739.62	1685.53	10719.3	8484.94	7063.23	7912.23	ko00860,ko01100,ko01110
MEDP0594	T3_positive	Dihydroactinidiolide	Others	Lactones	C11H16O2	181.121	180.115	6.1486	[M+H]+	0.0745	3	0.9981	rp	15356-74-8	27209	HMDB0035240	-	-	42257.4	45701.9	113615	32412.8	30258.6	35149.6	27840.5	48314.5	26579.3	38305.7	38142.7	38517	-
MW0111613	T3_positive	1-(3,4-Dimethoxyphenyl)-1,2-ethanediol 1-O-b-D-glucoside	Alcohol and amines	Alcohols	C16H24O9	378.173	360.142	1.8049	[M+NH4]+	0.08125	3	0.998	rp	251905-98-3	85242014	HMDB0034626	-	-	59956.8	52661.7	61638	7180.93	11282.6	9866.96	24402.4	20645.8	9611.62	34788	35316	35335.3	-
MEDP0054	T3_positive	Glutamine	Amino acids and derivatives	Amino acids and derivatives	C5H10N2O3	147.075	146.069	0.8461	[M+H]+	3.32944	3	0.9974	rp	56-85-9	5961	HMDB0000641	5614	C00064	34638.8	34384.9	33045.7	44333.3	49526.5	45290.9	212093	193034	204244	113100	113663	113660	ko00220,ko00230,ko00240,ko00250,ko00470,ko00630,ko00750,ko00910,ko00970,ko01100,ko01230,ko01232,ko01240,ko02010
MW0013078	T3_positive	2,3 or 10-Mercaptopinane	Others	Hydrocarbon derivatives	C10H18S	209.081	170.113	3.4839	[M+K]+	0.19675	3	0.9951	rp	23832-18-0	90984	HMDB0032377	-	-	24153.5	8589.53	44014.6	26966.3	26949.4	25596.6	640051	576405	706459	223897	223320	221753	-
MW0117665	T3_positive	2-{5H,6H,7H,8H,9H-[1,2,4]triazolo[4,3-a]azepin-3-yl}ethanethioamide	Alcohol and amines	Amines	C9H14N4S	249.06	210.094	4.8675	[M+K]+	0.207	3	0.9949	rp	328029-00-1	5045487	-	-	-	44268.6	42685.7	44877.6	265832	373448	220870	6816.55	7822.44	6546.42	137092	141866	139580	-
MW0004341	T3_positive	4-(9H-fluoren-2-yl)-1,3-thiazol-2-amine	Benzene and substituted derivatives	Benzene and substituted derivatives	C16H12N2S	287.063	264.072	0.6098	[M+Na]+	0.29775	3	0.9926	rp	299438-56-5	736708	-	-	-	70685	90340.7	83419.9	64637.8	60223.8	60321.6	52367.1	51234.2	42103.2	78205.8	80203.2	80582.6	-
MEDN0751	T3_positive	(±)12-HETE	Lipids	Free fatty acids	C20H32O3	321.241	320.235	6.6088	[M+H]+	0.3625	3	0.991	rp	71030-37-0	13786989	HMDB0006111	-	C14777	15877.2	18208.2	19745.6	4902.68	3651.58	4730.19	4377.64	6888.34	3209.47	9880.91	9948.13	10114	ko00590
MW0002730	T3_positive	2-Aminobenzenecarbothioamide	Benzene and substituted derivatives	Benzene and substituted derivatives	C7H8N2S	170.081	152.041	1.2225	[M+NH4]+	0.4525	3	0.9888	rp	2454-39-9	1550990	-	-	-	110.95	307.37	165.56	28639.4	29452.8	26304.9	559.55	1312.66	2537.02	5448.94	5311.8	5264.46	-
MW0053846	T3_positive	Hellebrigenin glucoside	Steroids	Steroid	C30H42O11	579.28	578.273	8.7683	[M+H]+	0.497343	3	0.9877	rp	72947-90-1 | 100991-82-0	3055779	-	-	-	72899.1	57290.5	54569.8	30317.7	31286.5	29492.5	34970.1	61065.7	65923.7	49185.6	48516.7	47915.3	-
MW0011587	T3_positive	(R)-2-Hydroxysterculic acid	Organic acids	Organic acids	C19H34O3	311.257	310.251	8.8015	[M+H]+	0.51225	3	0.9874	rp	14602-38-1	131751126	HMDB0031060	-	-	1.15452e+07	2.22516e+07	1.95626e+07	2.43137e+07	3.45715e+06	3.52307e+06	9.92971e+06	478010	354714	159291	141458	52229.1	-
MW0104392	T3_positive	beta-D-Glucose pentaacetate	Others	Ketone compounds	C16H22O11	391.124	390.116	2.9245	[M+H]+	0.52925	3	0.9869	rp	3891-59-6	2724702	HMDB0034223	-	-	615712	710315	613066	374093	321998	318546	23689.9	13359.7	50633.8	129871	200834	200410	-
MW0011242	T3_positive	Vomifoliol 9-[xylosyl-(1->6)-glucoside]	Terpenoids	Monoterpenoids	C24H38O12	519.243	518.236	3.425	[M+H]+	0.630794	3	0.9845	rp	126221-59-8	14466051	HMDB0035520	-	-	538131	531775	528695	158924	149183	161142	112401	89505.5	100264	229564	230571	230679	-
MW0138596	T3_positive	Kaempferol 3-(2'''-caffeoylsophoroside) 7-cellobioside	Flavonoids	Flavones	C48H56O29	1114.32	1096.29	2.1154	[M+NH4]+	0.662234	3	0.9837	rp	220342-45-0	131751307	HMDB0032787	-	-	739.03	1080.62	1338.44	1344.76	639.42	994.79	4915.48	2707.3	991.49	5167.91	5206.55	5150.65	-
MEDL01794	T3_positive	Betulinic acid	Terpenoids	Triterpene	C30H48O3	457.365	456.36	6.5492	[M+H]+	0.757297	3	0.9814	rp	472-15-1	64971	HMDB0030094	-	C08619	11519.9	11148.5	13877.2	12542.6	11924.5	10836.7	381780	250175	382829	103936	101894	104753	-
MW0011578	T3_positive	(R)-1,3-Octanediol	Alcohol and amines	Alcohols	C8H18O2	169.122	146.131	3.698	[M+Na]+	0.80025	3	0.9804	rp	120727-18-6	90927	HMDB0029359	-	-	32178.3	56095.9	37181	249724	235924	186215	21522.9	17892	21057.3	111048	112417	112294	-
MEDL01985	T3_positive	Goshonoside F4	Terpenoids	Ditepenoids	C32H54O12	653.351	630.361	5.6279	[M+Na]+	0.836822	3	0.9795	rp	90851-27-7	131752350	HMDB0038377	-	-	1987	2128.68	3555.44	1072.48	1036.17	2284.96	25192.7	21783.1	34295.2	9615.54	9825.67	9812.35	-
MEDL02681	T3_positive	6-Deoxyfagomine	Alkaloids	Piperidine alkaloids	C6H13NO2	132.101	131.095	1.2275	[M+H]+	2.33402	3	0.9778	rp	197449-09-5	57449463	HMDB0036382	-	-	112096	111709	111941	449487	431972	438961	579523	546401	528148	428296	428378	428376	-
MEDP0160	T3_positive	Adenosine	Nucleotides and derivatives	Nucleotides and derivatives	C10H13N5O4	268.104	267.097	1.8584	[M+H]+	0.0070475	3	0.9771	rp	58-61-7	60961	HMDB0000050	86	C00212	475216	446114	449199	37499.5	37730.5	37718.9	158219	153367	152252	266462	269263	267345	ko00230,ko01100,ko01232,ko02010
MW0116594	T3_positive	2-Mercapto-3-phenyl-3H-quinazolin-4-one	Others	Ketone compounds	C14H10N2OS	277.032	254.051	0.8857	[M+Na]+	0.95925	3	0.9766	rp	18741-24-7 | 2400-99-9	680914	-	-	-	560549	541284	555925	262282	272463	275211	91989.2	88607.8	87453.8	273557	269921	272844	-
MW0144234	T3_positive	Ac-Asp-Glu-Val-Asp-pNA	Benzene and substituted derivatives	Benzene and substituted derivatives	C26H34N6O13	677.188	638.218	0.866	[M+K]+	0.962992	3	0.9765	rp	189950-66-1	56430536	-	-	-	21408	20358.2	7233.67	5637.02	8646.9	3638.96	6952.49	8575.98	5928.34	12779.5	13297.7	13240.4	-
FDATN01519	T3_positive	D-phenylalanine	Amino acids and derivatives	Amino acids and derivatives	C9H11NO2	166.085	165.079	1.9572	[M+H]+	1.36896	3	0.9764	rp	673-06-3	71567	-	-	C02265	189648	187616	185665	91143.3	87047.4	89443.8	410649	414177	390818	237155	240313	238758	ko00360,ko00470,ko01100
MEDL00009	T3_positive	L-Valine	Amino acids and derivatives	Amino acids and derivatives	C5H11NO2	118.085	117.079	0.866	[M+H]+	2.00878	3	0.9749	rp	72-18-4	6287	HMDB0000883	5842	C00183	23512.6	23299.8	22565.6	36474	41507.2	39531.9	156603	151720	146264	86859.6	86589	86553.7	ko00280,ko00290,ko00460,ko00770,ko00966,ko00970,ko01100,ko01110,ko01210,ko01230,ko01240,ko02010
MEDL01916	T3_positive	Phenol	Phenolic acids	Phenolic acids	C6H6O	117.032	94.0419	2.8909	[M+Na]+	1.0879	3	0.9735	rp	108-95-2	996	HMDB0000228	-	C15584	39034.9	35727.1	41521.3	57310.3	51394.6	58205.5	23903.3	22540.2	26067	36448.6	36367.7	36792.4	-
MEDP0167	T3_positive	Guanosine	Nucleotides and derivatives	Nucleotides and derivatives	C10H13N5O5	284.099	283.092	1.5009	[M+H]+	1.04125	3	0.9721	rp	118-00-3 | 26578-09-6 | 197227-95-5 | 103654-69-9 | 103654-70-2 | 146849-94-7 | 197227-93-3 | 202933-46-8 | 244769-87-7 | 247226-75-1 | 250586-91-5 | 250586-97-1 | 30747-23-0	135398635	HMDB0000133	-	C00387	26161.6	24640.7	25533.3	31284.1	32420.6	30138.4	18467.1	21486.9	18648.9	30077.8	29953.8	30026	ko00230,ko01100,ko01232,ko02010
MEDN0275	T3_positive	1-Caffeoylquinic acid	Phenolic acids	Phenolic acids	C16H18O9	372.129	354.095	2.9245	[M+NH4]+	1.27346	3	0.9706	rp	1241-87-8 | 928005-87-2	10155076	HMDB0030652	-	-	1.24167e+06	1.20131e+06	1.1467e+06	1.42685e+06	872273	1.41117e+06	655773	661311	639958	802770	835376	758176	-
MEDL00809	T3_positive	Tryptamine	Alkaloids	Plumerane	C10H12N2	161.106	160.1	2.93	[M+H]+	0.662613	3	0.9705	rp	61-54-1	1150	HMDB0000303	-	C00398	4564.79	4726.15	42.61	24367.7	24311.4	22972.8	14028.8	17100.2	15229.6	27984.4	28045.2	28251.5	ko00380,ko00901,ko01100,ko01110
MW0158037	T3_positive	Trichilin A	Terpenoids	Triterpene	C35H46O13	675.299	674.294	5.4467	[M+H]+	1.24842	3	0.9697	rp	77182-69-5	5462417	-	-	C08786	293.38	2535.11	63.45	180082	185701	58532.8	1694.58	74.66	2964.72	8204.54	3842.63	8654.59	-
MW0161387	T3_positive	Fucoxanthinol	Others	Others	C40H56O5	639.404	616.413	7.996	[M+Na]+	1.25744	3	0.9695	rp	7176-02-5	11273547	-	-	-	125.05	57.03	220.61	513.3	125.13	67.53	60.38	14.95	626.84	2015.33	1846.76	2000.51	-
MEDP0022	T3_positive	L-Proline	Amino acids and derivatives	Amino acids and derivatives	C5H9NO2	116.07	115.063	0.8461	[M+H]+	3.26049	3	0.9687	rp	147-85-3	145742	HMDB0000162	29	C00148	15632.8	16335.5	18737	16234.7	12428.1	14884.9	75697.9	89017.8	96742.5	45602.9	45539.9	46341.2	ko00330,ko00332,ko00470,ko00970,ko01100,ko01110,ko01230,ko02010
MEDL02744	T3_positive	Bergaptol	Lignans and Coumarins	Coumarins	C11H6O4	240.987	202.027	0.6348	[M+K]+	1.52175	3	0.9634	rp	486-60-2	5280371	HMDB0013679	-	C00758	1.0602e+06	1.05547e+06	1.09458e+06	425071	426664	405442	402406	386789	400547	803604	798216	798346	ko00999,ko01110
MEDP1796	T3_positive	Perillyl alcohol	Terpenoids	Monoterpenoids	C10H16O	153.126	152.12	3.9954	[M+H]+	2.8429	3	0.9593	rp	536-59-4	10819	HMDB0003634	6969	C02452	34981.5	36300.2	34627.2	188779	192704	177630	18603.5	20882.8	22315.2	76550.1	76026.8	75979.6	ko00902,ko01110
MW0053715	T3_positive	Glycerol 1-propanoate diacetate	GL	TG	C10H16O6	233.101	232.095	1.8733	[M+H]+	1.72075	3	0.9588	rp	36600-62-1	20111767	HMDB0031640	-	-	15577.5	14847.4	8737.37	2036.77	1130.45	1718.85	87911.6	82511.1	83103	33545.3	33618.2	33314.2	-
MEDP0401	T3_positive	5'-Deoxy-5'-(Methylthio) Adenosine	Nucleotides and derivatives	Nucleotides and derivatives	C11H15N5O3S	298.096	297.09	2.944	[M+H]+	3.26863	3	0.9586	rp	2457-80-9	439176	HMDB0001173	3425	C00170	27204.5	20682	24621	81100.9	99032.5	83129.3	11936.3	12788.9	16224.6	37702.3	37228.5	37683	ko00270,ko00908,ko01100
MEDL02018	T3_positive	(2E)-Decenoyl-ACP	Amino acids and derivatives	Amino acids and derivatives	C6H11NO2	130.085	129.079	1.1823	[M+H]+	2.65495	3	0.9584	rp	52-52-8	2901	HMDB0062225	-	C03969	1318.32	1741.1	2016.03	12734.8	12949.1	12295.1	32765.3	31576.6	41593.8	17605.8	18340.8	18525.5	-
MEDP1126	T3_positive	D-(-)-alpha-Phenylglycine	Amino acids and derivatives	Amino acids and derivatives	C8H9NO2	120.08	151.063	1.9572	[M+H-H2O]+	2.01806	3	0.9583	rp	875-74-1	70134	-	-	-	290762	282109	272367	128146	119042	128242	662713	674262	633955	382112	385083	382191	-
MW0063461	T3_positive	16-[5-Hydroxy-6-(hydroxymethyl)-3-[3,4,5-trihydroxy-6-(hydroxymethyl)oxan-2-yl]oxy-4-(3,4,5-trihydroxyoxan-2-yl)oxyoxan-2-yl]oxy-7,9,13-trimethyl-5'-methylidenespiro[5-oxapentacyclo[10.8.0.02,9.04,8.013,18]icosane-6,2'-oxane]-10-one	Steroids	Steroidal saponins	C44H68O18	902.472	884.441	7.1209	[M+NH4]+	1.77027	3	0.9576	rp	266997-32-4	85212236	HMDB0035507	-	-	37161.6	60022.2	3501.74	55598.2	69262.2	10457.2	23648.6	48549.9	43872.9	10574.8	10479.8	10473.5	-
MW0017109	T3_positive	Cincassiol B	Terpenoids	Ditepenoids	C20H32O8	401.216	400.21	6.7866	[M+H]+	1.79456	3	0.9571	rp	73599-13-0	78070845	HMDB0036855	-	-	22235.2	53871.9	10535.5	131292	165501	36114	99395.2	155623	164232	10316.5	12098.1	11155.5	-
MEDP1136	T3_positive	D-Fructose-6-phosphate	Others	Saccharides	C6H13O9P	261.036	260.03	8.7716	[M+H]+	1.79775	3	0.957	rp	643-13-0	439160	HMDB0000124	5159	C00085	23.72	75.78	536.22	17638.7	20253.6	19453.2	43.37	633.45	73.46	8007.85	7972.84	7912.34	ko00010,ko00030,ko00051,ko00052,ko00500,ko00520,ko00710,ko01100,ko01110,ko01200,ko01230,ko01240,ko01250
MEDL02630	T3_positive	Apigenin	Flavonoids	Flavones	C15H10O5	271.06	270.053	5.5692	[M+H]+	1.74334	3	0.957	rp	520-36-5	5280443	HMDB0002124	3397	C01477	504655	530826	554370	46943.4	43789.7	56465.8	449219	401679	400592	358036	354753	351115	ko00941,ko00943,ko00944,ko01100,ko01110
MW0006117	T3_positive	Bambuterol	Benzene and substituted derivatives	Benzene and substituted derivatives	C18H29N3O5	406.164	367.211	3.2865	[M+K]+	1.803	3	0.9569	rp	81732-65-2	54766	HMDB0015478	-	-	475614	523187	524664	14348.8	30559.7	27452.9	86483.9	47796.7	63902.3	137457	137468	138137	-
mws0059	T3_positive	Rutin	Flavonoids	Flavonols	C27H30O16	611.161	610.153	4.0747	[M+H]+	0.20595	3	0.9568	rp	153-18-4	5280805	HMDB0003249	3677	C05625	176436	103574	220022	1.06655e+06	1.21356e+06	1.02634e+06	492876	284571	372571	632193	637029	600265	ko00944,ko01100,ko01110
MEDP1314	T3_positive	Monoisobutyl phthalate	Others	Lactones	C12H14O4	205.085	222.089	7.2007	[M+H-H2O]+	1.00043	3	0.9563	rp	30833-53-5	92272	HMDB0002056	-	-	143941	95781.8	146499	207441	205815	227419	199663	111499	173768	171405	175284	173270	-
MW0108672	T3_positive	Na-Hexanoyl-Nb-inosityltryptophan	Amino acids and derivatives	Amino acids and derivatives	C23H32N2O8	503.169	464.216	8.8464	[M+K]+	1.86595	3	0.9555	rp	124772-47-0	131752663	HMDB0039501	-	-	350083	330823	280567	390311	398231	416077	269414	38504.1	23907.2	33349.7	28432.6	19993.9	-
MEDN0006	T3_positive	L-Tyrosine	Amino acids and derivatives	Amino acids and derivatives	C9H11NO3	182.081	181.074	1.2076	[M+H]+	2.10806	3	0.954	rp	60-18-4	6057	HMDB0000158	34	C00082	88339.4	83246.9	80528.4	66879.1	55621.9	66226.4	83355.9	86252.9	84962.5	84892.8	84686.9	84877.2	ko00130,ko00261,ko00350,ko00360,ko00400,ko00460,ko00730,ko00940,ko00950,ko00965,ko00966,ko00970,ko00999,ko01100,ko01110,ko01210,ko01230,ko01240
MEDL00575	T3_positive	L-Isoleucine	Amino acids and derivatives	Amino acids and derivatives	C6H13NO2	132.101	131.095	0.8857	[M+H]+	2.21023	3	0.9524	rp	73-32-5	6306	HMDB0000172	5193	C00407	2137.96	13637.1	7835.7	37686.3	39327.9	36206.3	27940.3	43594.2	75989.9	23718.8	28866.8	31505.6	ko00280,ko00290,ko00460,ko00960,ko00966,ko00970,ko01100,ko01110,ko01210,ko01230,ko02010
MEDL01864	T3_positive	Phytolaccoside A	Terpenoids	Triterpene Saponin	C36H56O10	671.373	648.387	5.9785	[M+Na]+	2.07947	3	0.9506	rp	65608-00-6	131751599	HMDB0034642	-	-	751.63	1509.54	774.06	482.6	550.95	340.18	11132.3	9245.46	16792	5046.95	4832.02	5044.19	-
MW0048992	T3_positive	Conessine	Heterocyclic compounds	Heterocyclic compounds	C24H40N2	395.275	356.319	6.6288	[M+K]+	2.1265	3	0.9496	rp	546-06-5	441082	-	44134	C06545	39052.2	16510.6	43859.4	17335.5	39974.6	29982.3	61503.7	76563.1	78051.8	9090.45	13012.2	12123.4	-
MEDL01799	T3_positive	Isoscutellarein	Flavonoids	Flavones	C15H10O6	287.055	286.048	5.2867	[M+H]+	5.35917	3	0.9476	rp	41440-05-5	5281665	HMDB0130166	-	-	58922.7	65009.4	92065.3	35245.7	31307.8	36807.2	152322	144098	190598	77493.2	77400.2	78581.3	-
MEDP1339	T3_positive	LPC(18:1/0:0)	Lipids	LPC	C26H53NO7P	522.355	522.356	7.0221	[M+H]+	1.58543	3	0.9468	rp	3542-29-8	53480465	HMDB0010385	-	-	2.42004e+06	2.11904e+06	2.44191e+06	146362	237486	283789	63896.8	58207.7	50856	1.00049e+06	1.03111e+06	993693	-
MW0111937	T3_positive	2,3-Butanediol glucoside	Alcohol and amines	Alcohols	C10H20O7	291.083	252.121	1.5406	[M+K]+	2.25775	3	0.9466	rp	146763-54-4	78171387	HMDB0040822	-	-	182.26	1525.82	167.34	507.75	700.81	399.22	22973.5	19571.5	29675.3	11395.9	11010.7	11166.3	-
MEDP0546	T3_positive	Oxindole	Alkaloids	Plumerane	C8H7NO	134.059	133.053	4.3127	[M+H]+	2.4744	3	0.9463	rp	59-48-3	321710	HMDB0061918	-	C12312	9269.78	8668.52	9923.44	83431.8	77573.7	77142.8	2280.54	2087.41	13.8	28265.2	27878.9	27857.3	ko00402,ko00999,ko01100,ko01110
MW0016283	T3_positive	Cabazitaxel	Terpenoids	Ditepenoids	C45H57NO14	858.371	835.378	4.4838	[M+Na]+	2.28137	3	0.9461	rp	183133-96-2	9854073	HMDB0015672	-	-	10010.5	16925.9	13652.5	388.97	727.31	705.05	1029.13	415.04	840.8	4767.77	4484.7	4995.12	-
MW0161824	T3_positive	[(2S)-2-[(9Z,12Z,15Z)-octadeca-9,12,15-trienoyl]oxy-3-[(2R,3R,4S,5R,6R)-3,4,5-trihydroxy-6-(hydroxymethyl)oxan-2-yl]oxypropyl] (9Z,12Z,15Z)-octadeca-9,12,15-trienoate	GL	TG	C45H74O10	792.56	774.528	6.9696	[M+NH4]+	2.32541	3	0.9451	rp	63180-02-9	21582567	-	-	-	120.05	155907	23175.5	30116.2	20492.3	93042.3	317.08	221943	678355	457839	316677	426132	-
MEDN0455	T3_positive	Guanine	Nucleotides and derivatives	Nucleotides and derivatives	C5H5N5O	152.056	151.049	1.4862	[M+H]+	0.557921	3	0.9446	rp	73-40-5	135398634	HMDB0000132	-	C00242	29977.5	29630	27714.9	44986.5	44658.5	42929.8	18822.5	23037.8	18782.3	32978	32986.1	33122.8	ko00230,ko01100,ko01232
MEDP0171	T3_positive	Inosine	Nucleotides and derivatives	Nucleotides and derivatives	C10H12N4O5	269.088	268.081	1.4619	[M+H]+	1.10419	3	0.9445	rp	58-63-9	135398641	HMDB0000195	-	C00294	8671.36	7190.55	9177.61	10829.6	11016.3	10593.5	1290.42	613.85	1121.43	8416.75	8391.66	8516.38	ko00230,ko01100,ko01232,ko02010
MEDL01850	T3_positive	7-[3,5-Dihydroxy-6-(hydroxymethyl)-4-(3,4,5-trihydroxy-6-methyloxan-2-yl)oxyoxan-2-yl]oxy-2-[3-(2-hydroxy-4-methylpent-3-enyl)-3-methyloxiran-2-yl]-4b,8,8,10a-tetramethylspiro[2,3,4,4a,5,6,7,8a,9,10-decahydrophenanthrene-1,4'-oxolane]-2'-one	Terpenoids	Triterpene Saponin	C42H68O14	814.494	796.461	5.5667	[M+NH4]+	2.3946	3	0.9436	rp	85191-73-7	131751885	HMDB0035958	-	-	3225.81	2213.32	1641.77	342710	262965	346325	420947	519715	397780	237452	238431	235878	-
MEDP1315	T3_positive	Quinoline	Alkaloids	Quinoline alkaloids	C9H7N	176.069	129.058	2.5596	[M+HCOO+2H]+	1.87249	3	0.9435	rp	91-22-5	7047	HMDB0033731	-	C06413	16078.5	11999	11852.4	290.5	1335.72	715.68	198.11	337.37	162.1	7281.93	7403.31	7551.98	-
MEDP0125	T3_positive	Choline	Alkaloids	Alkaloids	C5H14NO+	104.106	104.108	0.8067	[M+]+	1.79492	3	0.9434	rp	62-49-7	305	HMDB0000097	56	C00114	401277	414149	391297	816025	1.00658e+06	692070	371470	477291	464058	589710	595826	592071	ko00260,ko00564,ko01100,ko02010
MEDL02742	T3_positive	Delphinidin 3-sambubioside	Flavonoids	Anthocyanidins	C26H29O16+	597.145	597.146	3.8567	[M+]+	3.63314	3	0.9431	rp	53158-73-9	74977035	HMDB0038003	-	-	1.70324e+06	1.41514e+06	1.36246e+06	2.60153e+06	2.55028e+06	2.49538e+06	842824	824845	855350	1.54573e+06	1.56734e+06	1.54896e+06	-
MW0114590	T3_positive	Hexaethylene glycol	Alcohol and amines	Alcohols	C12H26O7	283.174	282.168	2.8658	[M+H]+	1.17515	3	0.9431	rp	2615-15-8	17472	HMDB0061822	-	-	19568.2	38861.3	40536.2	43332.4	17238.9	17900.2	21416.2	23552	22585	30566.4	30480.1	30861.9	-
MW0142799	T3_positive	3alpha-hydroxy-3,5-dihydromonacolin L acid	Organic acids	Organic acids	C19H32O5	363.213	340.225	6.5689	[M+Na]+	2.43575	3	0.9427	rp	113855-37-1	195046	-	-	C20852	77089.6	90244.4	57723.6	32610.5	31995.3	34830.8	10123	8235.56	7426.89	37740.4	37323.1	38265.1	ko01100,ko01110
MW0153930	T3_positive	Plicamycin	Benzene and substituted derivatives	Benzene and substituted derivatives	C52H76O24	1102.5	1084.47	4.412	[M+NH4]+	2.44728	3	0.9424	rp	18378-89-7	163659	HMDB0015682	-	C12389	8086.56	15606.2	19989.2	624.87	833.74	30.97	156.34	589.86	876.91	4331.66	4179.94	4150.97	ko01100,ko01110
MEDP1310	T3_positive	4-Hydroxy-l-tryptophan	Amino acids and derivatives	Amino acids and derivatives	C11H12N2O3	221.09	220.085	2.4517	[M+H]+	2.64751	3	0.9423	rp	25242-90-4	85479	-	-	C21777	2397.66	393.11	483.73	6428.51	5539.94	5071.8	4129.69	767.39	1295.65	5425.86	2215.41	4535.8	ko00901
MEDL01942	T3_positive	Dibutyl phthalate	Phenolic acids	Phenolic acids	C16H22O4	279.159	278.152	7.2007	[M+H]+	2.62085	3	0.9422	rp	84-74-2	3026	HMDB0033244	-	C14214	85049.4	57259.4	102672	142543	152691	123524	111757	76566	100130	112944	114458	114363	-
MEDL01798	T3_positive	2-(((2-Ethylhexyl)oxy)carbonyl)benzoic acid	Phenolic acids	Phenolic acids	C16H22O4	279.156	278.152	1.9374	[M+H]+	7.69534	3	0.9412	rp	4376-20-9	20393	HMDB0013248	-	C03343	8111.01	7834.11	9572.67	3019.13	3194.25	2937.31	35374.6	27950.7	35579.3	14354.4	14252.9	14350	-
MEDL02050	T3_positive	Niacinamide	Others	Vitamin	C6H6N2O	123.054	122.048	1.5208	[M+H]+	4.30379	3	0.9408	rp	98-92-0	936	HMDB0001406	1497	C00153	8095.41	8799.97	7960.89	26010.6	24842.7	26441.5	6462.59	4408.52	9055.94	10272.9	9667.27	10757	ko00760,ko01100,ko01240
MEDP1168	T3_positive	1-Aminocyclopropanecarboxylic acid	Organic acids	Organic acids	C4H7NO2	148.042	101.048	0.8263	[M+HCOO+2H]+	2.73074	3	0.9407	rp	22059-21-8	535	HMDB0036458	-	C01234	718	114.57	35.43	1031.02	544.36	655.54	6058.86	7842.59	5871.06	491.11	496.92	509.7	ko00270,ko01100,ko01110
MEDP1271	T3_positive	Bis(2-ethylhexyl) phthalate	Phenolic acids	Phenolic acids	C24H38O4	391.283	390.277	7.7171	[M+H]+	2.52475	3	0.9407	rp	117-81-7 | 15495-94-0 | 8033-53-2 | 50885-87-5 | 82208-43-3	8343	-	263643	C03690	416724	459614	327960	341380	729503	741814	392111	86340.9	248472	54380.8	56951.6	60888.8	-
MEDN0551	T3_positive	3-Indoleacrylic acid	Alkaloids	Plumerane	C11H9NO2	170.059	187.063	2.4517	[M+H-H2O]+	3.26457	3	0.9406	rp	29953-71-7	5375048	HMDB0000734	-	-	7198.68	9322.38	5855.88	52493.8	53920.7	50517.1	10086.1	11179.6	11713.5	19795.7	19833.4	19911.1	-
MEDL00568	T3_positive	Hyperoside	Flavonoids	Flavonols	C21H20O12	465.103	464.096	4.29	[M+H]+	1.40645	3	0.9403	rp	482-36-0	5281643	HMDB0030775	-	C10073	825859	815374	759774	1.01094e+06	912393	995953	465873	595660	487879	921704	921217	927800	-
MEDL01792	T3_positive	Azukisaponin I	Terpenoids	Triterpene Saponin	C42H68O13	803.453	780.466	6.2092	[M+Na]+	2.5531	3	0.9401	rp	82793-02-0	14103656	HMDB0038612	-	-	1655.38	2552.02	2041.47	83451.5	86726.9	82083.8	20552.8	26833.2	28304.3	53729.7	54268.3	53549.3	-
MEDL01935	T3_positive	Artemether	Terpenoids	Sesquiterpenoids	C16H26O5	321.167	298.178	6.2092	[M+Na]+	2.56025	3	0.9399	rp	71963-77-4	68911	HMDB0015643	-	-	1637.16	1330.92	977.64	21622.3	20392.7	21642.7	384.54	532.47	894.43	11266.9	11219.9	11029.5	-
MW0168385	T3_positive	Lacidipine	Organic acids	Organic acids	C26H33NO6	494.186	455.231	3.2219	[M+K]+	2.6626	3	0.9377	rp	103890-78-4	5311217	-	-	D04657	203570	189488	202236	18741.5	17883.2	17269.6	22407.6	19088.2	22779.6	73584.9	73824	73787.8	-
MEDN0428	T3_positive	Succinyladenosine	Nucleotides and derivatives	Nucleotides and derivatives	C14H17N5O8	384.115	383.108	2.1942	[M+H]+	2.30126	3	0.9367	rp	4542-23-8	165243	HMDB0000912	-	-	25803.2	33589.1	25734.8	6084.97	7569.7	7619.01	13535.4	16438	14656.6	17705.5	17902	17920.8	-
MW0154081	T3_positive	N-(6-Oxo-6H-dibenzo[b,d]pyran-3-yl)methanesulfonamide	Alcohol and amines	Amines	C14H11NO4S	307.079	289.041	0.8857	[M+NH4]+	2.8035	3	0.9346	rp	6957-70-6	248621	-	-	-	110835	100247	91358.1	26275.8	29018.2	33496.5	59460.7	43610.6	40445.6	53705.2	56381.9	50518.4	-
MW0014162	T3_positive	3-Methyl-5-pentyl-2-furannonanoic acid	Organic acids	Organic acids	C19H32O3	331.224	308.235	7.5777	[M+Na]+	2.8625	3	0.9333	rp	57818-39-0	3085134	HMDB0031091	-	-	12375	9038.13	10277	19339.4	13764.7	16712.8	1230.02	784.68	730.16	14067.8	13616	14027.3	-
MW0114573	T3_positive	Haploperoside E	Benzene and substituted derivatives	Benzene and substituted derivatives	C28H38O17	664.243	646.211	2.7672	[M+NH4]+	2.94023	3	0.9316	rp	97938-29-9	21607628	-	-	-	219.01	292.23	3989.24	5774.71	9515.29	10867.4	37348.8	40444.3	41726.5	20993	21193.3	21289.9	-
MW0110047	T3_positive	Tropate	Organic acids	Organic acids	C9H10O3	149.058	166.063	1.9572	[M+H-H2O]+	5.23157	3	0.9305	rp	552-63-6	10726	HMDB0062590	-	C01456	12231.8	13009.8	12441.3	3475.18	4005.21	5781.21	19207.6	18496	19208.4	14633	15080.8	15022.5	ko00960,ko01110
MW0011219	T3_positive	(3beta,5alpha,6beta,22E,24R)-23-Methylergosta-7,22-diene-3,5,6-triol	Alcohol and amines	Alcohols	C29H48O3	445.366	444.36	7.5579	[M+H]+	3.02818	3	0.9297	rp	243449-54-9	131751467	HMDB0033633	-	-	76378.2	94585.3	104348	17817.7	9604.9	14892.5	20342.2	7216.99	4458.29	54806.6	55018.9	51926.2	-
MEDP1219	T3_positive	3'-N-Acetylneuraminyl-N-acetyllactosamine sodium salt	Organic acids	Organic acids	C25H41N2NaO19	719.208	696.22	0.9055	[M+Na]+	3.04517	3	0.9294	rp	81693-22-3	102601300	HMDB0006581	-	-	44996.7	42543.4	50564.2	37585.3	35592.2	44199.4	13372.3	3985.03	13242	38372.1	38233.1	37313.8	-
MEDN1476	T3_positive	Allantoic acid	Organic acids	Organic acids	C4H8N4O4	141.039	176.055	0.6065	[M+H-2H2O]+	3.94804	3	0.9277	rp	99-16-1	203	HMDB0001209	343	C00499	138588	123557	134299	92731.9	106059	106600	98023.4	99157.7	94868	124011	123890	125012	ko00230,ko01100
MEDP1160	T3_positive	LPE(18:1/ 0:0)	Lipids	LPE	C23H46NO7P	480.307	479.301	6.983	[M+H]+	3.34146	3	0.9275	rp	89576-29-4	9547071	HMDB0011506	-	-	93920.5	93279.3	111263	15972.7	23199.6	18841.6	6046.58	10217.1	3823.96	45165.3	48742.9	47097.4	-
MW0054900	T3_positive	Methyl linolenate	Lipids	Free fatty acids	C19H32O2	293.247	292.24	8.5289	[M+H]+	2.68151	3	0.9274	rp	301-00-8	5319706	-	44776	-	51949.8	49226.6	38097.7	10186.1	8822.53	7503.42	1288.03	2132.26	2187.34	17507.3	17372.4	18177.5	-
MW0158823	T3_positive	Urdamycin A	Benzene and substituted derivatives	Benzene and substituted derivatives	C43H56O17	862.383	844.352	5.1695	[M+NH4]+	3.25778	3	0.9248	rp	98474-21-6	443819	-	-	-	50966.4	57792.6	45216.9	4664.99	3301.23	1873.47	1125.86	146.65	2533.33	21409.9	21401.4	21610.2	-
MEDP1122	T3_positive	1-Hexadecanoyl-sn-glycerol	GL	DG	C19H38O4	348.31	330.277	7.996	[M+NH4]+	2.77603	3	0.9237	rp	32899-41-5	3084463	HMDB0011564	-	-	1290.34	507.24	1538.74	1699.71	1698.97	1627.97	1949.5	1965.07	2264.18	2143.73	2202.7	2133.15	-
Lmhp011388	T3_positive	2-alpha-Linolenoyl-glycerol	Lipids	Glycerol ester	C21H36O4	391.223	352.261	8.8268	[M+K]+	3.3995	3	0.9218	rp	55268-58-1	11674746	-	-	-	146205	287601	270181	255084	82334.5	59096.7	192873	30006.1	6679.81	13475.7	14346.2	10095.4	-
MEDL02603	T3_positive	7,3',4'-Trihydroxyflavone	Flavonoids	Flavones	C15H10O5	271.06	270.053	4.6906	[M+H]+	1.5625	3	0.9212	rp	2150-11-0 | 104666-14-0	5322065	HMDB0133311	-	-	254624	232043	271483	20778.5	14037.6	16479.9	149648	185239	175177	111374	109525	111091	-
MEDP1162	T3_positive	1-Methylguanine	Nucleotides and derivatives	Nucleotides and derivatives	C6H7N5O	317.065	165.065	4.3641	[M+H]+	1.57188	3	0.9175	rp	938-85-2	70315	HMDB0003282	3778	C04152	63412.2	65841.9	60865.8	57795.9	44112.2	57314.6	107746	96275.4	89493.8	55984.5	57272.8	55198	-
MW0160210	T3_positive	Cyclopenin	Benzene and substituted derivatives	Benzene and substituted derivatives	C17H14N2O3	295.102	294.1	6.0696	[M+H]+	3.606	3	0.9175	rp	20007-87-8 | 19553-26-5	271117	-	-	-	7720.55	409.88	7535.61	126314	132051	125642	6568.96	6622.8	285.45	56641.7	58515.9	57212.7	-
MEDP0179	T3_positive	Uridine	Nucleotides and derivatives	Nucleotides and derivatives	C9H12N2O6	245.076	244.07	1.237	[M+H]+	2.84816	3	0.9173	rp	58-96-8	6029	HMDB0000296	90	C00299	13168.1	10021.2	11826.8	14799.1	15952.9	14089.8	4579.15	7073.06	5456.91	10508.6	10486.9	10246.8	ko00240,ko01100,ko01232,ko02010
MW0147020	T3_positive	callytriol C	Alcohol and amines	Alcohols	C23H24O3	349.185	348.173	3.7179	[M+H]+	3.63825	3	0.9168	rp	185548-40-7	10593857	-	-	C17005	23613.3	46325.9	21859.7	218316	194542	199762	12567	16216	10404.8	77708.6	78551.8	78247.6	-
MEDP1610	T3_positive	Proline betaine	Alkaloids	Pyrrole alkaloids	C7H13NO2	144.101	143.095	0.866	[M+H]+	2.16916	3	0.9164	rp	471-87-4	115244	HMDB0004827	7089	C10172	21871.5	20891.4	17743.1	5589.66	5744.98	5542.52	29961	31060.6	22672.2	18570.7	18565.3	18662.5	-
MEDP0461	T3_positive	2-Methylguanosine	Nucleotides and derivatives	Nucleotides and derivatives	C11H15N5O5	298.115	297.107	1.9177	[M+H]+	0.696576	3	0.9161	rp	2140-77-4	135501934	HMDB0005862	-	-	6069.87	6272.71	4611.59	8073.15	7765.12	6654.66	4992.73	6295.53	5763.82	7515.74	7375.29	7391.78	-
MW0054410	T3_positive	Longilactone, delta-4(18)-Isomer, 2alpha-alcoho	Alcohol and amines	Alcohols	C19H28O7	407.144	368.183	3.7179	[M+K]+	3.7415	3	0.9147	rp	149155-28-2	102571623	-	-	-	10988	26740.8	67597	56368.1	65452.4	59409.3	24767.8	43680.3	40075.7	44513.8	44224.7	41921.1	-
MW0138602	T3_positive	Kaempferol 3-(2''-rhamnosyl-6''-acetylgalactoside) 7-rhamnoside	Flavonoids	Flavonols	C35H42O20	783.225	782.227	0.945	[M+H]+	3.76376	3	0.9142	rp	124027-50-5	14353451	HMDB0040541	-	-	36417.4	20540.5	23208.5	46284.8	25192.4	23910.2	8133.91	8790.1	1494.87	27015.3	28176.4	27572.7	-
MW0154497	T3_positive	Nifuradene	Others	Ketone compounds	C8H8N4O4	247.042	224.055	1.1227	[M+Na]+	3.887	3	0.9117	rp	555-84-0	9568055	-	-	C19272	32006.6	24145.7	25393.6	11596.8	13220.2	12383	6270.52	6882.39	6731.99	14144	14324.1	13603.5	-
MW0139190	T3_positive	(1R,4E,5'S,6S,6'S,7R,8S,10R,11R,12S,14R,15S,16R,18E,20E,22R,25S,27R,28S)-22-ethyl-7,11,14,15-tetrahydroxy-6'-[(2R)-2-hydroxypropyl]-5',6,8,10,12,14,16,28,29-nonamethylspiro[2,26-dioxabicyclo[23.3.1]nonacosa-4,18,20-triene-27,2'-oxane]-3,9,13-trione	Heterocyclic compounds	Heterocyclic compounds	C45H74O11	813.51	790.523	8.3312	[M+Na]+	3.93855	3	0.9106	rp	579-13-5	138394317	-	-	-	2806.89	5634.35	5877.04	12974	8684.22	12976.4	31031.1	37811.4	31923.1	20155.5	18154.5	19124.6	-
MW0002667	T3_positive	2-Amino-4-methylphenol	Phenolic acids	Phenolic acids	C7H9NO	106.064	123.068	2.3878	[M+H-H2O]+	1.56301	3	0.909	rp	95-84-1	7264	-	34505	-	103.19	74.86	75.82	23052.5	40749.1	40410.8	8.83	14.7	17.36	11848.5	11604.3	12033.9	-
MEDL00442	T3_positive	Soyasaponin I	Terpenoids	Triterpene Saponin	C48H78O18	960.548	942.519	5.1072	[M+NH4]+	4.04885	3	0.9084	rp	51330-27-9	122097	HMDB0034649	-	C08983	6309.59	3622.12	135.9	36172.2	34597.4	34460.8	30350.5	15191.4	22886.3	26572.5	27153.8	28399.5	-
MEDN0017	T3_positive	D-Pyroglutamic acid	Amino acids and derivatives	Amino acids and derivatives	C5H7NO3	130.049	129.043	1.1823	[M+H]+	1.66777	3	0.9083	rp	4042-36-8	439685	HMDB0000805	63632	C02237	30897	29883	27123.9	25457.5	27117.4	28782.8	41447.4	47945.8	39716.3	40805	41383.5	40771	ko00470,ko01100
MEDP1033	T3_positive	Benzaldehyde	Phenolic acids	Phenolic acids	C7H6O	107.048	106.042	3.0824	[M+H]+	1.31242	3	0.9082	rp	100-52-7	240	HMDB0006115	-	C00261	23874.9	46834.7	22638.8	6751.89	28882.5	23204.3	81356.1	71365.6	70389.7	42072.3	42293.6	41835.8	ko01100
MW0117181	T3_positive	1-Methylbenzoimidazol-5-amine	Benzene and substituted derivatives	Benzene and substituted derivatives	C8H9N3	186.043	147.08	0.6019	[M+K]+	4.11825	3	0.907	rp	10394-38-4	315499	-	-	-	57384.8	55757.4	55502.8	46956	46816.3	45238.9	45062.1	45428.2	41184.1	55856.6	55743.9	56261.3	-
MW0138003	T3_positive	Diosmin	Flavonoids	Flavones	C28H32O15	609.18	608.174	4.6099	[M+H]+	2.12604	3	0.9069	rp	520-27-4	5281613	HMDB0029548	-	C10039	32441.5	36606.1	27603.5	41910.1	7218.84	45121.6	249114	280183	295194	62753.3	63783.2	63856.8	-
MEDN0068	T3_positive	S-(5-Adenosy)-L-Homocysteine	Amino acids and derivatives	Amino acids and derivatives	C14H20N6O5S	385.127	384.122	1.3017	[M+H]+	6.94515	3	0.9062	rp	979-92-0	439155	HMDB0000939	-	C00021	23055.3	13038.9	3790.44	31181.2	29649.7	30109.3	9324.98	8558.7	11831.1	17089.5	16924	16837.5	ko00270,ko01100,ko01230,ko01240
MW0121892	T3_positive	6-Amino-1-benzyl-5-methylaminouracil	Benzene and substituted derivatives	Benzene and substituted derivatives	C12H14N4O2	247.118	246.112	1.7213	[M+H]+	4.1895	3	0.9055	rp	72816-88-7	726225	-	-	-	51388.5	49176.6	50995.7	4490.43	3370.63	4773.13	29178.8	14039.5	20080.5	21353	21659.8	21624.4	-
MW0108476	T3_positive	N-Phenylacetylphenylalanine	Amino acids and derivatives	Amino acids and derivatives	C17H17NO3	285.075	283.121	6.2699	[M+H-H2O]+	0.145525	3	0.9028	rp	738-75-0	47579	HMDB0002372	-	-	1.95224e+06	2.09691e+06	1.94002e+06	30104	13425.6	14663.2	2.48946e+06	2.24876e+06	2.2122e+06	1.94607e+06	1.94617e+06	1.92914e+06	-
MW0011359	T3_positive	(1S)-(+)-(10-Camphorsulfonyl)oxaziridine	Benzene and substituted derivatives	Benzene and substituted derivatives	C10H15NO3S	268.034	229.077	0.6197	[M+K]+	4.33975	3	0.9025	rp	104322-63-6 | 153221-24-0	7128360	-	-	-	266001	249490	258409	158390	172648	175175	150392	147886	147867	199064	202854	209259	-
MEDP0276	T3_positive	Indole-3-carboxaldehyde	Alkaloids	Plumerane	C9H7NO	146.059	145.053	2.4517	[M+H]+	1.97967	3	0.9017	rp	487-89-8	10256	HMDB0029737	-	C08493	19292.2	18379.8	17029	315912	313463	305399	57548.6	52897.4	58847.4	105855	105999	106847	-
MEDP1614	T3_positive	Isopentenyl pyrophosphate	Organic acids	Organic acids	C5H12O7P2	515.008	246.006	8.7625	[2M+Na]+	10.8714	3	0.8971	rp	358-71-4	1195	HMDB0001347	6181	C00129	47068.8	28299	16593.4	50511.4	89353.1	104434	90891.4	149883	184667	118832	123112	125929	ko00900,ko01100,ko01110
MEDP1685	T3_positive	Phytosphingosine	Lipids	Sphingolipids	C18H39NO3	318.3	317.293	5.9484	[M+H]+	4.30594	3	0.8955	rp	554-62-1	122121	HMDB0004610	7066	C12144	53241.3	37594.6	46784	85778.2	90755.6	72920.8	141386	132703	103843	72090.5	74483.3	72434.6	ko00600,ko01100
MW0148605	T3_positive	12-Deoxy-phorbol-13-alpha-methylbutyrate-20-acetate	Others	Lactones	C27H38O7	513.218	474.262	8.7683	[M+K]+	4.73639	3	0.8946	rp	25090-73-7	198036	-	-	C09086	111103	115388	154994	107306	54971.3	51562.3	157860	31850.2	24116.4	12790.5	10521.5	12764.6	-
MW0142035	T3_positive	2,4',6,6'-Tetranitro-2',4-azoxytoluene	Benzene and substituted derivatives	Benzene and substituted derivatives	C14H10N6O9	429.04	406.051	0.6065	[M+Na]+	4.74327	3	0.8944	rp	51118-04-8 | 51856-71-4	148524	-	-	-	22714.1	19654	19612.4	17467.5	18935	20873.2	13259.1	14718	15822.5	23407.4	23572.8	23568.2	-
MW0013290	T3_positive	23-trans-p-Coumaroyloxytormentic acid	Organic acids	Organic acids	C39H54O8	673.376	650.382	6.0491	[M+Na]+	4.81423	3	0.893	rp	144604-14-8	131752904	HMDB0040682	-	-	46.8	615.92	548.6	83.97	343.44	366.62	49915.8	66137.2	52341.8	17079	17983.3	17867.4	-
MEDL01973	T3_positive	Maslinic acid 3-O-b-D-glucoside	Terpenoids	Triterpene Saponin	C36H58O9	657.394	634.408	6.3304	[M+Na]+	4.86078	3	0.8921	rp	163634-06-8	85117733	HMDB0029606	-	-	4535.66	2664.58	5614.82	1740.21	119.1	134.86	80744.4	69569.5	84605.9	25059.3	25046.5	25243.4	-
MW0164858	T3_positive	2-Phytyl-1,4-naphthoquinone	Benzene and substituted derivatives	Benzene and substituted derivatives	C30H44O2	475.295	436.334	7.8866	[M+K]+	4.88344	3	0.8917	rp	34625-86-0	56927684	HMDB0004649	-	-	39.48	20680	11049	18822.2	23380.2	30622.1	1168.15	1963.55	67.04	2626.23	3936.76	4461	-
MEDP1836	T3_positive	Nootkatone	Terpenoids	Sesquiterpenoids	C15H22O	201.163	218.167	4.8177	[M+H-H2O]+	1.59695	3	0.8909	rp	4674-50-4 | 28834-25-5	1268142	-	-	C17914	223778	186445	212704	61853.5	236696	40101.8	209714	668185	364945	143148	148555	159041	-
MW0114156	T3_positive	D-(-)-Fructose	Others	Saccharides	C6H12O6	198.096	180.063	1.0435	[M+NH4]+	2.09396	3	0.8895	rp	57-48-7 | 30237-26-4 | 25702-76-5 | 139686-85-4	5984	HMDB0062538	-	-	15191.1	18450.8	23665.7	37139.2	30679	33834.3	64310.8	47051.8	66695	37672.8	38642.2	38339.7	-
MEDP1096	T3_positive	1,2-Dilauroyl-sn-glycero-3-phosphocholine	GP	PC	C32H64NO8P	548.371	621.437	7.1971	[M+H-H2O]+	0.101087	3	0.8869	rp	18194-25-7 | 127641-86-5	512874	-	-	-	11911.3	14473.6	16584.3	23994.3	23933	41686.3	487.11	752.36	298.18	28469.2	28412.8	28804.3	-
MW0146672	T3_positive	beta-Funaltrexamine	Benzene and substituted derivatives	Benzene and substituted derivatives	C25H30N2O6	455.215	454.21	8.7683	[M+H]+	5.25486	3	0.8845	rp	72782-05-9	5311018	-	-	C18127	21183	12992.1	15547.1	14662.4	27313.5	26923.3	30090.3	27384.5	25777.5	12209.8	12021.8	12252.9	-
MW0053506	T3_positive	Germanicol cinnamate	Others	Lactones	C39H56O2	579.42	556.428	8.0355	[M+Na]+	5.33543	3	0.8829	rp	65883-48-9	131751572	HMDB0034514	-	-	385850	178687	106546	44382.7	727471	1.08051e+06	219755	35511.7	47306.6	7512.86	6276.59	7538.27	-
MEDN0031	T3_positive	Pyroglutamic acid	Amino acids and derivatives	Amino acids and derivatives	C5H7NO3	130.049	129.043	0.866	[M+H]+	1.58953	3	0.8805	rp	98-79-3	7405	HMDB0000267	-	C01879	60603.3	64775.6	66436.4	59023.5	57606.8	62332	267173	273556	284923	132264	131255	132270	ko00480,ko01100
MW0012989	T3_positive	1-Stearoyl-2-arachidonoyl-sn-glycero-3-phospho-(1'-myo-inositol)	GP	PI	C47H83O13P	904.597	886.557	7.996	[M+NH4]+	5.49302	3	0.8799	rp	206059-96-3	42607491	HMDB0009815	-	-	6929.53	204.55	1066.47	301.68	1600.04	187.82	8357.99	12967.3	13678.6	874.32	929.28	936.62	-
MEDP1231	T3_positive	Folic acid	Others	Vitamin	C19H19N7O6	474.172	441.14	2.392	[M+H]+	0.617031	3	0.8787	rp	59-30-3	135398658	HMDB0000121	-	C00504	3085.38	1187.97	526.23	44349.9	94958.6	40122.5	55743	46048.2	54344.8	40329.5	40672.9	42270.4	ko00670,ko00790,ko01100,ko01240
MEDL02193	T3_positive	Methyl 4-hydroxycinnamate	Others	Lactones	C10H10O3	179.069	178.063	4.1537	[M+H]+	2.99805	3	0.8786	rp	19367-38-5 | 3943-97-3	5319562	HMDB0131168	-	-	31194.4	26376.5	37090.8	7037.87	5321.53	9439.19	10440.3	7033.18	7177.01	14784	14979.5	14763.2	-
MEDP1197	T3_positive	Hypotaurocyamine	Alcohol and amines	Polyamines	C3H9N3O2S	152.056	151.042	1.2225	[M+H]+	16.3138	3	0.8784	rp	1119-54-6	11062553	-	-	C02419	21309.1	17654.4	16971.8	2028.78	667.94	1396.72	4237.32	1510.78	3355.24	4130.9	3651.76	3838.98	-
MW0137959	T3_positive	Dihydrodaidzein	Flavonoids	Isoflavones	C15H12O4	303.084	256.074	1.734	[M+HCOO+2H]+	9.57887	3	0.8758	rp	17238-05-0	176907	HMDB0005760	-	-	17722.2	18607.3	18874.7	10412.2	10133	4961.28	86.38	4148.88	975.41	11845	11589	11609.6	-
MW0000390	T3_positive	Oxymatrine	Alkaloids	Quinorisidine alkaloids	C15H24N2O2	529.371	264.184	5.4881	[2M+H]+	1.29075	3	0.8754	rp	16837-52-8 | 54809-74-4	114850	-	-	-	8449.33	6150.81	5007.97	4841.24	18535.6	93430.6	11688.4	23893.3	4759.37	24354.1	24731.2	22899.2	-
MEDL01843	T3_positive	Matairesinol	Lignans and Coumarins	Lignans	C20H22O6	359.148	358.142	4.8477	[M+H]+	5.79267	3	0.875	rp	580-72-3	119205	HMDB0035698	-	C10682	106572	93667.6	91430.2	19740.6	14677.8	13265.3	137682	134511	129713	67505	69037.1	67347.7	ko00999,ko01100,ko01110
MEDL02180	T3_positive	Esculetin	Lignans and Coumarins	Coumarins	C9H6O4	179.033	178.027	3.3413	[M+H]+	0.270495	3	0.8738	rp	305-01-1	5281416	HMDB0030819	-	C09263	63356.9	62335.9	59108.6	148369	134833	143912	71001.3	80805.5	74679.2	94282.6	94468.4	94013.2	ko00999,ko01110
MEDP0101	T3_positive	4-Hydroxycinnamic acid	Phenolic acids	Phenolic acids	C9H8O3	147.043	164.047	3.4792	[M+H-H2O]+	0.160332	3	0.8731	rp	501-98-4	637542	HMDB0002035	6450	C00811	933466	883154	904928	1093644	931043	981673	6563.21	31124	22546.6	490559	490527	492643	ko00130,ko00350,ko00940,ko00950,ko01100,ko01110
MEDP1660	T3_positive	Bis(2-ethylhexyl) adipate	Others	Lactones	C22H42O4	371.314	370.308	7.8167	[M+H]+	3.43564	3	0.8726	rp	103-23-1	7641	HMDB0040270	-	C14240	80310.3	82563.9	76860.8	27012.5	99134.3	80819.1	83814.7	86616.2	35694.4	88884.7	89572	89719.5	-
MEDL02754	T3_positive	2,6-Dimethoxy-1,4-benzoquinone	Quinones	Quinones	C8H8O4	169.049	168.042	2.0399	[M+H]+	1.65332	3	0.872	rp	530-55-2	68262	HMDB0029673	-	C10331	19312.3	21457.5	21108.6	133880	66482.9	38323.3	23475.4	19873.6	31433.8	32934	32858.8	32741.2	-
MW0159352	T3_positive	Vindoline	Alkaloids	Plumerane	C25H32N2O6	457.239	456.226	4.4916	[M+H]+	14.0457	3	0.8704	rp	2182-14-1 | 57794-53-3	260535	-	64330	-	132965	154692	144849	23444.5	40737.1	31636.3	183245	85970.6	74640.3	58824.9	58943	63183.2	-
MEDL02710	T3_positive	Indole-3-acetamide	Alkaloids	Plumerane	C10H10N2O	175.086	174.079	1.3117	[M+H]+	1.70927	3	0.8695	rp	879-37-8	397	HMDB0029739	-	C02693	3291.28	4568.87	2106.05	10965.6	3914.43	9115.96	26171.9	28918.8	16228.1	8951.35	8964.41	8906.58	ko00380,ko01100
MEDN1479	T3_positive	N-Palmitoyl Taurine	Organic acids	Organic acids	C18H37NO4S	364.257	363.244	4.8277	[M+H]+	11.3264	3	0.8682	rp	83982-06-3	14504290	HMDB0240594	-	-	7701.46	7157.82	10489.8	4924.64	8037.47	27715	7700.88	15496.5	7020.08	13341.6	12940.4	13164.9	-
MW0000471	T3_positive	Tritoqualine	Alkaloids	Isoquinoline alkaloids	C26H32N2O8	539.188	500.216	8.8268	[M+K]+	6.26486	3	0.8655	rp	14504-73-5	72145	HMDB0240249	-	-	675866	1.26756e+06	1.16625e+06	1.12276e+06	5946.97	126369	580410	2596.55	4124.46	7779.01	6511.18	7530.83	-
MEDL02632	T3_positive	5-[6-[[3,4-Dihydroxy-4-(hydroxymethyl)oxolan-2-yl]oxymethyl]-3,4,5-trihydroxyoxan-2-yl]oxy-6-hydroxy-8-methoxy-2-methylbenzo[g]chromen-4-one	Quinones	Quinones	C26H30O14	589.158	566.164	0.9055	[M+Na]+	6.28073	3	0.8652	rp	119170-51-3	131752379	HMDB0038477	-	-	5107.36	2512.47	1685.93	2877.19	1542.86	1323.72	45769.7	27785.4	40300.6	1803.28	1154.19	2007.84	-
ZINC85487129	T3_positive	Agrimol F	Phenolic acids	Phenolic acids	C34H40O12	658.29	640.252	3.4005	[M+NH4]+	6.28342	3	0.8652	rp	121693-16-1	5316827	-	-	-	18964.7	18769	21535.5	145754	136523	160790	11001.1	9331.28	5573.46	52601.1	52290	53024.8	-
MEDN1366	T3_positive	3,5-Dihydroxybenzoic acid	Organic acids	Organic acids	C7H6O4	155.033	154.027	2.0021	[M+H]+	3.94836	3	0.8644	rp	99-10-5	7424	HMDB0013677	-	-	27272.6	29267.9	27785.6	37074	36566.5	34711.4	12249.1	10171.4	9389.13	24355	24407.5	24356.5	-
MEDL02426	T3_positive	Methyl benzoate	Phenolic acids	Phenolic acids	C8H8O2	137.059	136.052	1.5307	[M+H]+	1.16871	3	0.8635	rp	93-58-3	7150	HMDB0033968	-	-	19321.2	5506.06	19824.2	13128.9	12260	12396.7	97260.7	93283.2	94521	50624.4	50638.3	50655.5	-
MEDP1087	T3_positive	MG(18:2/0:0/0:0)	GL	MG	C21H38O4	337.273	354.277	7.1707	[M+H-H2O]+	1.85154	3	0.8627	rp	26545-74-4	5283469	HMDB0242115	-	-	406.54	82461.4	33628.9	19879.8	167887	180418	19883.7	152372	2900.55	231840	222767	96951.4	-
MW0053637	T3_positive	Ginsenoyne A linoleate	Others	Lactones	C35H52O3	538.429	520.392	8.5486	[M+NH4]+	6.44568	3	0.8622	rp	155551-20-5	131753066	HMDB0041203	-	-	26268.4	21351	36696.8	32305.4	31681.3	30724.5	37862.1	30079.6	30873.5	39382.7	40377.8	40423.1	-
MEDN1412	T3_positive	Aminopterin	Heterocyclic compounds	Heterocyclic compounds	C19H20N8O5	441.172	440.156	3.1223	[M+H]+	18.6305	3	0.861	rp	54-62-6	169371	HMDB0001833	-	-	35265.5	46760.8	37502.1	2308.89	6301.38	5578.54	5510.93	4577.39	3599.21	20825.6	20266	20813.8	-
MEDL00101	T3_positive	Sphinganine	SL	SPH	C18H39NO2	302.305	301.298	5.9191	[M+H]+	5.5269	3	0.8595	rp	764-22-7	91486	HMDB0000269	-	C00836	45950.7	45618.2	37849.1	39068.3	45675.4	44734.3	40738.4	45006.2	34155	49772.1	49319.9	49433.4	ko00600,ko01100
MW0111330	T3_positive	Tridihexethyl	Benzene and substituted derivatives	Benzene and substituted derivatives	C21H36NO+	319.283	318.28	7.6771	[M+H]+	6.72475	3	0.8572	rp	60-49-1	20299	HMDB0014648	-	C07861	17730.1	19283	18283.5	31938.5	38497.1	38676.3	15263.1	12821.2	13672.5	27188.7	27358.1	26862	-
MEDN0806	T3_positive	Aceglutamide	Amino acids and derivatives	Amino acids and derivatives	C7H12N2O4	189.09	188.08	3.7971	[M+H]+	6.76725	3	0.8565	rp	2490-97-3	182230	HMDB0006029	-	-	62175.6	50837.6	57867.3	24782.4	25614.3	25324.3	1800.63	236.45	2468.3	31295.9	31563.6	31106.1	-
MEDN0236	T3_positive	Raffinose	Others	Saccharides	C18H32O16	543.131	504.169	0.8067	[M+K]+	1.91103	3	0.8553	rp	512-69-6	439242	HMDB0003213	-	C00492	72946.5	79776.7	24553.1	87294.7	111126	108151	172008	142448	99288.8	90591.6	89520.4	90659.2	ko00052,ko01100,ko02010
MW0104028	T3_positive	(S)-Ureidoglycolic acid	Organic acids	Organic acids	C3H6N2O4	135.043	134.033	2.5006	[M+H]+	6.89175	3	0.8543	rp	7424-03-5	439269	HMDB0001005	5935	C00603	191721	163521	169462	148199	154310	145679	33752	33139.4	32307.2	75301.9	72884.5	71403.6	ko00230,ko01100
MEDP0137	T3_positive	3,4-Dihydroxybenzaldehyde	Phenolic acids	Phenolic acids	C7H6O3	139.038	138.032	2.4714	[M+H]+	2.57867	3	0.8527	rp	139-85-5	8768	HMDB0059965	-	C16700	2880.45	3064.69	2150.85	22743.1	20692.6	4481.23	411780	429671	403414	189745	192371	192204	ko00950
MW0122965	T3_positive	Aurasperone B	Others	Ketone compounds	C32H30O12	629.172	606.174	0.8857	[M+Na]+	7.04974	3	0.8515	rp	41689-67-2	179522	HMDB0030857	-	-	72344.6	71717	83673.3	6662.42	7569.05	8435.31	46100.5	44592.3	43943.1	40173.4	42584.6	43024.9	-
MEDL02220	T3_positive	Nicotine	Alkaloids	Pyridine alkaloids	C10H14N2	163.127	162.116	1.2323	[M+H]+	5.98331	3	0.8488	rp	54-11-5	89594	HMDB0001934	1526	C00745	2791.95	2787.96	10337.2	20111.1	4935.75	8737.98	1833.42	4391.41	8772.1	6640.53	6387.49	6595.34	ko00760,ko00960,ko01100,ko01110
MEDL02027	T3_positive	Ferulic acid	Phenolic acids	Phenolic acids	C10H10O4	177.054	194.058	3.7179	[M+H-H2O]+	0.212246	3	0.8469	rp	537-98-4	445858	HMDB0000954	4156	C01494	535717	509076	522687	601948	600052	650013	256782	188915	233415	453012	456950	456837	ko00940,ko00996,ko01100,ko01110
MW0156520	T3_positive	2-[(1R,5R)-5-[2,4-dihydroxy-3-(3-methylbut-2-enyl)benzoyl]-5-(2,4-dihydroxyphenyl)-3-methylcyclohex-2-en-1-yl]-1,3,5a,8-tetrahydroxy-10a-(3-methylbut-2-enyl)-[1]benzofuro[3,2-b]chromen-11-one	Heterocyclic compounds	Heterocyclic compounds	C45H44O12	799.281	776.283	4.9069	[M+Na]+	7.37213	3	0.8458	rp	81381-69-3	71448959	-	-	C17871	3969.71	18999.2	27689	903.34	2455.82	109.69	1212.85	1430.84	3075.02	7684.51	7592.61	8046.57	-
MW0013278	T3_positive	Hydroxy mifepristone	Others	Ketone compounds	C29H35NO3	463.299	445.262	6.6288	[M+NH4]+	7.42457	3	0.8449	rp	105012-15-5	13605512	-	-	-	69784.8	56694.3	43866.6	55993	93423.2	81516.6	110070	153069	122796	12922.1	12891.5	12959.6	-
MW0124107	T3_positive	Fenethazine	Heterocyclic compounds	Heterocyclic compounds	C16H18N2S	271.117	270.119	3.3611	[M+H]+	7.67325	3	0.8407	rp	522-24-7	68223	HMDB0240228	-	-	56495.8	53717.3	57603.8	48886.9	58266.8	51006	33120.7	10301.2	28834.8	45151.9	46658.2	45333.7	-
MEDP1475	T3_positive	N-Methylhydantoin	Heterocyclic compounds	Heterocyclic compounds	C4H6N2O2	132.08	114.043	2.4517	[M+NH4]+	7.68125	3	0.8405	rp	616-04-6	69217	HMDB0003646	-	C02565	2759.17	3699.75	2769.05	43829.1	42118.2	42561.6	9100.7	8142.28	9305.8	14353.6	14594	14422.9	ko00330,ko01100
MEDN1310	T3_positive	Sumiki's acid	Organic acids	Organic acids	C6H6O4	125.022	142.027	2.4714	[M+H-H2O]+	2.5126	3	0.8394	rp	6338-41-6	80642	HMDB0002432	6680	C20448	51.68	56.01	99.69	53.08	38.22	4640.09	103143	113040	97418.9	48809	48778.4	48142.4	-
MW0006071	T3_positive	Aprindine	Benzene and substituted derivatives	Benzene and substituted derivatives	C22H30N2	361.201	322.241	5.4267	[M+K]+	7.75225	3	0.8393	rp	37640-71-4	2218	HMDB0015498	-	-	447.31	714.72	174.61	8454.23	8621.19	6437.67	116.59	450.54	69.88	1698.1	2490.23	2319.18	-
MEDL02331	T3_positive	3,4-Dimethoxycinnamic acid	Phenolic acids	Phenolic acids	C11H12O4	417.154	208.074	4.9069	[2M+H]+	0.207646	3	0.8323	rp	14737-89-4	717531	HMDB0034315	-	-	255711	226478	229043	36128.7	38731.4	34223.2	10185.8	9851.56	6158.37	190699	182518	186807	-
MEDL01879	T3_positive	Nootkatol	Terpenoids	Sesquiterpenoids	C15H24O	221.189	220.183	5.2469	[M+H]+	2.08385	3	0.8308	rp	53643-07-5	182645	HMDB0013688	-	C17915	541196	511790	529398	703705	659308	288683	227440	115090	136624	603385	617217	575251	-
MW0053633	T3_positive	Ginsenoside Ro	Terpenoids	Triterpene Saponin	C48H76O19	974.499	956.498	5.2706	[M+NH4]+	0.671884	3	0.8289	rp	34367-04-9	11815492	HMDB0034534	-	C17543	22552.3	21881.9	20121.5	3627.36	3028.69	2715.98	1870.16	1277.56	2228.27	9864.57	10077.7	9639.07	-
MW0000584	T3_positive	(2-Allyl-phenoxy)-acetic acid	Benzene and substituted derivatives	Benzene and substituted derivatives	C11H12O3	231.049	192.079	5.6181	[M+K]+	8.38925	3	0.8287	rp	6627-85-6	246764	-	-	-	2172.47	2684.71	832.53	32594.2	33719.8	32212.9	121.42	517.81	785.95	16017.1	16013.7	15899.2	-
MEDP1180	T3_positive	1-Myristoyl-sn-glycero-3-phosphocholine	Lipids	LPC	C22H46NO7P	490.291	467.301	6.1486	[M+Na]+	2.23137	3	0.8281	rp	20559-16-4	460604	HMDB0010379	-	-	57740.4	47130	49221.5	1548.3	2850.89	1815.35	2247.24	10759	7698.85	23319.5	23363.8	23570.1	-
MW0161495	T3_positive	Ginsenoside Rh1	Terpenoids	Triterpene Saponin	C36H62O9	656.467	638.439	5.8882	[M+NH4]+	8.43282	3	0.828	rp	63223-86-9	12855920	-	-	C22129	995.02	849.34	563.52	884.64	773.81	8508.55	53537.4	115888	90905.2	9153.45	8030.11	8955.72	ko00999,ko01110
MW0003649	T3_positive	3,4-Dimethylbenzoic acid	Phenolic acids	Phenolic acids	C9H10O2	151.074	150.068	3.7971	[M+H]+	3.78938	3	0.8276	rp	619-04-5	12073	HMDB0002237	6565	-	20253.3	20175.1	21929.6	4032.98	2296.59	5163.36	3919	3422.69	746.04	8528.1	7961.52	8446.2	-
MEDP1348	T3_positive	1-(9Z-hexadecenoyl)-sn-glycero-3-phosphocholine	Lipids	LPC	C24H48NO7P	494.322	493.317	6.6088	[M+]+	1.87314	3	0.8273	rp	76790-27-7	24779461	HMDB0010383	-	C04230	322422	362190	390242	42503.8	44436.9	42164.4	43775.3	51249.1	38035.6	169437	168652	168622	ko00564,ko04148
MW0054728	T3_positive	Melilotoside D	Terpenoids	Triterpene	C52H86O20	1069.55	1030.57	6.0889	[M+K]+	8.49425	3	0.827	rp	172659-13-1	73813307	HMDB0041467	-	-	183.88	234.81	622.23	27822.6	25399.7	28330.5	313.28	668.52	464.2	11339.7	11442.1	11389.1	-
MEDL01994	T3_positive	Diisobutyl phthalate	Benzene and substituted derivatives	Benzene and substituted derivatives	C16H22O4	279.158	278.152	3.9954	[M+H]+	4.77583	3	0.8258	rp	84-69-5	6782	HMDB0013835	-	C15205	16453.5	13708.2	10302.1	39143.5	37908.9	40141.5	7242.02	5157.61	9517.78	18476.6	18461.7	17917.8	-
MW0153163	T3_positive	Lys-Thr-Tyr	Amino acids and derivatives	Amino acids and derivatives	C19H30N4O6	428.248	410.216	4.7933	[M+NH4]+	8.61699	3	0.825	rp	108191-44-2	92328002	-	17627	-	7618.69	7292.11	8836.88	75338.1	80481.1	67993.9	8729.21	10249	11622.7	24913.3	26585.5	21822.4	-
MEDL00853	T3_positive	Oxfenicine	Amino acids and derivatives	Amino acids and derivatives	C8H9NO3	132.043	167.058	4.6498	[M+H-2H2O]+	1.82988	3	0.8243	rp	32462-30-9	36143	-	43209	-	12.3	48.17	187.46	248.23	442.59	1353.72	984.75	941	674.87	3109.1	3118.19	2939	-
MEDP1427	T3_positive	Carnitine C8:0(Octanoylcarnitine)	FA	CAR	C15H29NO4	253.128	287.21	1.5406	[M+H-2H2O]+	7.90803	3	0.8236	rp	25243-95-2	11953814	HMDB0000791	-	-	16449.6	7426.47	6495.63	9287.26	3432.72	5298.61	242574	221132	290931	89724.1	89539.8	89519.5	-
MW0157190	T3_positive	Squalamine	Alcohol and amines	Amines	C34H65N3O5S	628.456	627.465	7.5579	[M+H]+	8.75452	3	0.8228	rp	148717-90-2	72495	-	-	-	34908.4	2792.33	27558.8	12023.9	16219.2	15772.9	7149.15	7990.98	4788.79	30645.2	30991	30659	-
MEDP0652	T3_positive	Methyl cinnamate	Benzene and substituted derivatives	Benzene and substituted derivatives	C10H10O2	163.074	162.068	4.1364	[M+H]+	5.06133	3	0.8227	rp	103-26-4 | 1754-62-7	637520	HMDB0033833	66385	C06358	79226.2	79638.6	85510.6	1334.25	2240.66	4024.96	2978.32	623.02	2619.76	25612.7	27879.2	27776.8	-
MEDP1337	T3_positive	LysoPC 18:0	Lipids	LPC	C26H54NO7P	525.363	523.364	7.0221	[M+H]+	23.9204	3	0.8193	rp	19420-57-6	497299	HMDB0010384	-	C04230	21780.7	19232.6	22598.9	1456.04	3396.65	4040.12	722.62	38.73	616.53	11314.1	11311	10783.9	ko00564,ko04148
MEDN0563	T3_positive	2-Benzylsuccinic acid	Organic acids	Organic acids	C11H12O4	417.153	208.074	4.6099	[2M+H]+	1.24792	3	0.819	rp	884-33-3	3858	HMDB0012127	-	-	131182	98504.1	121954	2433.44	19031.5	8911.8	163420	257632	151302	41250.1	40091.7	43882.7	-
MW0056764	T3_positive	Panaxydol linoleate	FA	Others	C35H54O3	523.42	522.407	5.848	[M+H]+	9.00477	3	0.8187	rp	155551-19-2	131753067	HMDB0041205	-	-	22989	12680.4	12252.9	6210.56	20561.4	163599	6584.78	17925.1	6634.55	28289.3	28286.5	27769.4	-
MW0007154	T3_positive	Flavidulol C	Phenolic acids	Phenolic acids	C34H42O4	532.347	514.308	6.8063	[M+NH4]+	9.11896	3	0.8169	rp	117568-34-0	131752564	HMDB0039150	-	-	4.0612e+06	3.11379e+06	3.70239e+06	3.04597e+06	2.77898e+06	2.70999e+06	3.07578e+06	2.88532e+06	2.88611e+06	3.66246e+06	3.66754e+06	3.63331e+06	-
MW0054271	T3_positive	Lanatoside B	Steroids	Steroid	C49H76O20	1023.47	984.493	8.8268	[M+K]+	9.14645	3	0.8165	rp	17575-21-2	72604	-	-	-	60605.6	153856	141797	168424	3834.46	13903	44512.6	8404.01	245.37	2930.33	3159.36	2112.52	-
MEDL02006	T3_positive	Majoroside F1	Terpenoids	Triterpene Saponin	C48H82O19	980.567	962.545	6.0689	[M+NH4]+	9.3823	3	0.8128	rp	114128-16-4	13992211	HMDB0030511	-	-	494.24	203.24	2742.33	18508.9	24443.9	5492.44	40.88	632.51	87.6	3158.65	3202.26	2178.88	-
MEDN0075	T3_positive	N-Acetyl-L-phenylalanine	Amino acids and derivatives	Amino acids and derivatives	C11H13NO3	432.221	207.089	1.9572	[2M+NH4]+	15.7045	3	0.8118	rp	2018-61-3	74839	HMDB0000512	5498	C03519	7764.34	9052.34	7751.51	6028.14	6015.65	7001.45	17834.9	18502	18206.7	13736.7	13766	13765.7	ko00360,ko01100
MEDN0562	T3_positive	Indole-3-carbinol	Alkaloids	Plumerane	C9H9NO	194.08	147.068	2.5694	[M+HCOO+2H]+	2.47262	3	0.8104	rp	700-06-1	3712	HMDB0005785	-	-	22953.1	19763.7	20582.4	1421.14	1412.28	1843.87	1604.59	1098.91	473.27	8518.55	8529.96	8302.22	-
MW0137208	T3_positive	8-Hydroxy-7-methoxycoumarin	Lignans and Coumarins	Coumarins	C10H8O4	193.049	192.042	3.1024	[M+H]+	1.64772	3	0.8064	rp	19492-03-6	146487	HMDB0030692	-	-	71546	77241.3	67962.4	78884.2	79198.7	75234.8	12128.9	10700.4	17966.9	54836.1	55161.9	53701.1	-
MEDL02600	T3_positive	Tomentosolic acid	Terpenoids	Triterpene	C30H46O3	455.35	454.345	6.9422	[M+H]+	4.1798	3	0.8054	rp	6812-98-2	12315243	HMDB0035808	-	-	149032	159074	140424	75636.9	67057.9	35964.3	366872	205383	394443	118482	117790	112942	-
MW0155655	T3_positive	Polyphyllin B	Terpenoids	Terpene	C51H82O20	1032.59	1014.54	6.1089	[M+NH4]+	9.9108	3	0.8046	rp	50773-42-7	328441	-	-	-	7733.04	5841.57	3982.6	59898.5	71419	1950.92	933.36	660.95	923.06	4459.45	4864.42	4064.67	-
MEDP1839	T3_positive	3,4-Dimethoxybenzaldehyde	Phenolic acids	Phenolic acids	C9H10O3	167.069	166.063	2.2928	[M+H]+	1.52104	3	0.8038	rp	120-14-9	8419	HMDB0032138	-	C02201	57098.3	54300.8	58028.6	25004.1	38996.1	25702.7	89005.4	72185.9	91911	55328	55527.1	55489.9	-
MW0105360	T3_positive	6-Hydroxysandoricin	Amino acids and derivatives	Amino acids and derivatives	C31H40O12	627.239	604.252	2.4573	[M+Na]+	9.9676	3	0.8038	rp	133585-56-5	196858	HMDB0037556	-	-	183.61	320.37	221.18	37723.5	1717.14	131.71	766165	642162	677045	903598	901121	907609	-
MW0001554	T3_positive	trans-1-Cinnamylpiperazine	Benzene and substituted derivatives	Benzene and substituted derivatives	C13H18N2	241.107	202.147	3.4792	[M+K]+	10.0035	3	0.8032	rp	87179-40-6 | 18903-01-0 | 2426-52-0	726896	-	-	-	9924.85	12932.7	12238.1	14727	10616.1	13352.6	286215	439779	282543	141860	134458	142948	-
MEDL02488	T3_positive	Quercetin	Flavonoids	Flavonols	C15H10O7	303.05	302.043	3.8567	[M+H]+	2.60026	3	0.803	rp	117-39-5	5280343	HMDB0005794	-	C00389	288348	231163	250774	635291	449730	448982	153266	137675	204804	266197	267865	264088	ko00941,ko00944,ko01100,ko01110
MEDP0316	T3_positive	Homovanillic acid	Phenolic acids	Phenolic acids	C9H10O4	229.071	182.058	2.9161	[M+HCOO+2H]+	0.217396	3	0.8021	rp	306-08-1	1738	HMDB0000118	971	C05582	685313	787950	720273	380903	368543	375128	87395.4	118977	109481	464187	463353	462742	ko00350,ko01100
MW0157470	T3_positive	Thalicarpine	Alkaloids	Alkaloids	C41H48N2O8	697.338	696.341	6.3104	[M+H]+	15.7858	3	0.8011	rp	5373-42-2	21470	-	-	C09655	96817.4	127969	73806.3	17111.5	16987.7	18714	9175.59	5021.7	9447.58	52907.8	53203.2	53449.5	-
MW0139671	T3_positive	Sciadopitysin	Flavonoids	Biflavones	C33H24O10	603.112	580.137	0.9055	[M+Na]+	10.2513	3	0.7995	rp	521-34-6	5281696	HMDB0033937	-	-	26132.1	29826.1	28265.2	11396.6	13157.1	15341.5	6814	11051.2	10127	12302.7	11272.5	12889.8	-
MEDL01769	T3_positive	alpha-Asarone	Phenolic acids	Phenolic acids	C12H16O3	209.116	208.11	6.5294	[M+H]+	0.404588	3	0.799	rp	2883-98-9	636822	HMDB0031469	-	C17846	98004.4	105248	75382.2	261450	278142	291164	87345	85798.2	102409	154041	153636	149457	-
MW0000297	T3_positive	Hydroquinidine	Alkaloids	Quinoline alkaloids	C20H26N2O2	309.19	326.199	3.5582	[M+H-H2O]+	14.8878	3	0.7989	rp	1435-55-8	91503	-	-	-	53923.2	49510.9	53095.8	123740	121353	127153	9463.14	6123.37	9743.23	57450.2	57475.3	56791.3	-
MW0114510	T3_positive	Gastrodin	Phenolic acids	Phenolic acids	C13H18O7	287.112	286.105	2.335	[M+H]+	0.833423	3	0.7987	rp	62499-27-8	115067	-	-	C16964	20677.7	19016.8	20033.4	1729.71	3414.52	2318.28	788.65	620.02	1395.97	11898.6	11646.9	11683.1	-
MEDN0163	T3_positive	Hypoxanthine	Nucleotides and derivatives	Nucleotides and derivatives	C5H4N4O	200.052	136.038	1.5307	[M+CH3CN+Na]+	6.91441	3	0.7968	rp	68-94-0	135398638	HMDB0000157	-	C00262	1309.48	1453.81	369.04	26.1	192.46	44.24	5046.32	4818.72	5227.3	3708.75	3758.51	3815.21	ko00230,ko01100,ko01232
MW0154445	T3_positive	Neurosporaxanthin	Terpenoids	Tetraterpenes	C35H46O2	499.36	498.35	8.5683	[M+H]+	4.45198	3	0.7961	rp	2468-88-4	637039	-	-	C08607	15368	10946.3	2736.36	2389.51	4641.37	4791.97	2546.33	6354.71	6713.36	4426.41	4875.92	3018.6	ko00906,ko01100,ko01110
MW0117525	T3_positive	N-(3-Hydroxypropyl)phthalimide	Alkaloids	Plumerane	C11H11NO3	252.086	205.074	3.936	[M+HCOO+2H]+	0.338061	3	0.796	rp	883-44-3	70160	-	85158	-	17054.6	14485.1	10879.1	11195.8	14518.1	11354.5	2806.77	439.6	548.19	7258.47	7286.99	7106.45	-
MEDP1153	T3_positive	20-Hydroxyeicosatetraenoic acid	Lipids	Free fatty acids	C20H32O3	338.268	320.235	7.9363	[M+NH4]+	1.1003	3	0.7956	rp	79551-86-3	5283157	HMDB0005998	-	C14748	50777.4	40350.4	35226.4	58199.6	60528	55253.4	51799.5	49401.6	66334	71544.1	72174.9	72073.9	ko00590,ko01100
MEDP1675	T3_positive	Leu-Leu-Gly	Amino acids and derivatives	Amino acids and derivatives	C14H27N3O4	368.155	301.2	1.2421	[M-2H+3Na]+	3.13918	3	0.7955	rp	4464-36-2	7019089	-	17297	-	73.45	4601.68	4331.87	12396	11583.6	13227.5	12435.9	12178.5	7867.9	14466.3	14407.7	14465.2	-
MEDL01954	T3_positive	2'-Hydroxygenistein	Flavonoids	Isoflavones	C15H10O6	287.055	286.048	4.3028	[M+H]+	3.58128	3	0.7955	rp	1156-78-1	5282074	HMDB0034014	-	C12134	293089	297957	308163	162899	245519	327571	787006	802122	528637	530528	523908	490823	ko00943
MEDP0020	T3_positive	Methionine	Amino acids and derivatives	Amino acids and derivatives	C5H11NO2S	150.056	149.051	1.2225	[M+H]+	5.95	3	0.7951	rp	63-68-3	6137	HMDB0000696	5664	C00073	13176.8	14609.7	9227.82	33640.2	28886.9	13377.7	216.04	181.45	596.54	13403.2	14979.9	7561.37	ko00270,ko00470,ko00966,ko00970,ko00999,ko01100,ko01110,ko01210,ko01230,ko01240,ko04148,ko04980
MW0107880	T3_positive	L-Homophenylalanine	Amino acids and derivatives	Amino acids and derivatives	C10H13NO2	180.1	179.095	1.7801	[M+H]+	5.9784	3	0.7942	rp	943-73-7	2724505	-	43203	C17235	636.3	467.78	312.06	12528.2	11197.1	11840.6	1112.2	1283.25	684.82	5679.13	5534.07	5668.24	ko00400,ko00966,ko01100,ko01110,ko01210
MW0156486	T3_positive	Saccatoside	Steroids	Steroid	C30H38O16	693.181	654.216	5.3378	[M+K]+	10.6776	3	0.7932	rp	85819-35-8	15736668	-	-	-	559.8	97.59	779.51	12645.1	13574	11725.5	1224.44	67.66	561.82	5658.71	5553.7	5545.85	-
MW0169215	T3_positive	Geniposide	Terpenoids	Monoterpenoids	C17H24O10	371.135	388.137	4.0351	[M+H-H2O]+	1.28227	3	0.7931	rp	24512-63-8 | 169799-41-1 | 27745-20-6	107848	-	-	C09781	201866	195216	189152	88186.4	86778.9	15992.6	428549	379790	216214	212419	212435	213399	-
MEDP1072	T3_positive	N7-Methylguanosine	Nucleotides and derivatives	Nucleotides and derivatives	C11H15N5O5	361.123	297.107	1.8485	[M+CH3CN+Na]+	3.7994	3	0.793	rp	20244-86-4	6474236	HMDB0001107	-	-	1162.81	85.91	793.47	3261.52	4347.53	4726.77	2793.81	2231.9	1883.74	2662.1	3245.22	3008.04	-
MW0062070	T3_positive	Piperitone	Terpenoids	Terpene	C10H16O	153.127	152.12	5.3463	[M+H]+	1.10315	3	0.792	rp	89-81-6	6987	HMDB0034975	-	-	2342.99	2063.38	1260.98	155647	204122	157787	2059.31	1719.39	891.48	91085.4	89165.5	89316.9	-
MEDN0541	T3_positive	DL-3,4-Dihydroxyphenyl glycol	Benzene and substituted derivatives	Benzene and substituted derivatives	C8H10O4	135.043	170.058	2.8853	[M+H-2H2O]+	2.49864	3	0.791	rp	28822-73-3	5307	HMDB0000318	-	C05576	94391.5	86156.3	101634	132878	129481	138751	52608.5	54854.2	73979.6	139634	151746	154671	ko00350,ko01100
MEDP1442	T3_positive	O-Butanoylcarnitine	FA	CAR	C11H21NO4	296.169	231.147	2.2533	[M+CH3CN+Na]+	0.0507266	3	0.79	rp	1492-26-8	439829	HMDB0002013	-	C02862	4205.44	7105.77	6468.58	12656.3	14186.1	13048.6	3193.07	3748.2	3154.93	10990.4	10811.2	10545	-
MW0052770	T3_positive	Etretinate	Others	Lactones	C23H30O3	423.221	354.219	4.8277	[M+Na+HCOOH]+	5.01218	3	0.7892	rp	54350-48-0	5282375	-	-	-	6241.78	26583.6	17968.1	33963.8	18647.4	30580.9	340.38	1621.91	1485.05	15535.2	14991.1	14746.5	-
mws1068	T3_positive	Kaempferol	Flavonoids	Flavonols	C15H10O6	287.055	286.048	4.6297	[M+H]+	1.66114	3	0.7888	rp	520-18-3	5280863	HMDB0005801	-	C05903	288232	348944	358964	42223	302672	291652	228603	243906	231477	314554	317472	310635	ko00941,ko00944,ko01100,ko01110
MEDP1667	T3_positive	Phe-Glu	Amino acids and derivatives	Amino acids and derivatives	C14H18N2O5	611.239	294.122	2.5301	[2M+Na]+	2.70235	3	0.788	rp	3617-45-6	151134	HMDB0028994	23833	-	120.27	711.33	1044.55	855.17	949.43	923.45	6362.65	6972.03	5954.52	4794.26	4723.25	4789.98	-
MW0009692	T3_positive	Rosiglitazone	Phenolic acids	Phenolic acids	C18H19N3O3S	426.388	357.115	7.9166	[M+Na+HCOOH]+	8.79818	3	0.7876	rp	122320-73-4	77999	HMDB0005031	-	-	1230.95	2862.14	850.44	6872.43	8567.78	13012.7	14563.4	18307	17517.2	10428.7	12312.4	12447.5	-
MW0126505	T3_positive	Salsolinol	Heterocyclic compounds	Heterocyclic compounds	C10H13NO2	144.08	179.095	2.9356	[M+H-2H2O]+	2.47897	3	0.7873	rp	27740-96-1	91588	HMDB0042012	-	C09642	725.77	1053.81	1474.19	75284.7	65408.5	73647.1	46261	52768.6	52438	72903.4	73349.7	73338.9	-
MEDP0792	T3_positive	Pyrrolidine	Alkaloids	Pyrrole alkaloids	C4H9N	72.0803	71.0735	0.866	[M+H]+	0.964286	3	0.786	rp	123-75-1	31268	HMDB0031641	-	-	19694.1	21697.2	15341.6	49625.4	51652.2	54331.1	166730	172164	169662	94838.1	95652.1	95091.3	-
MEDP0208	T3_positive	Succinic acid	Organic acids	Organic acids	C4H6O4	254.087	118.027	1.3915	[2M+NH4]+	1.58955	3	0.7858	rp	110-15-6	1110	HMDB0000254	-	C00042	55121.9	51611.1	51575.3	20015	21164.7	23588.9	13763.8	8717.24	7412.5	29982.3	30423.2	29390.9	ko00020,ko00190,ko00250,ko00310,ko00350,ko00360,ko00620,ko00630,ko00640,ko00650,ko00760,ko00920,ko01100,ko01110,ko01200
MEDP1440	T3_positive	Carnitine C5:0(3-Methylbutyrylcarnitine)	FA	CAR	C12H23NO4	310.186	245.163	2.6542	[M+CH3CN+Na]+	1.49765	3	0.7856	rp	31023-24-2	-	HMDB0000688	-	-	4291.86	3832.74	3439.22	125850	16064	109609	160.13	10971.1	89.08	30869	29968.7	28768.4	-
MW0132544	T3_positive	3',4',6-TRIMETHOXYISOFLAVONE-7-O-beta-D-GLUCOPYRANOSIDE	Flavonoids	Flavones	C24H26O11	513.122	490.147	0.8612	[M+Na]+	11.2453	3	0.785	rp	59183-50-5	74765373	-	-	-	181616	143984	10457.8	13076.2	23509.9	18340.8	187974	206757	154431	74596.6	75540.4	78567.2	-
MW0111931	T3_positive	Gallacetophenone	Phenolic acids	Phenolic acids	C8H8O4	151.038	168.042	3.7376	[M+H-H2O]+	2.95746	3	0.7845	rp	528-21-2	10706	-	85166	-	13812.2	7716.81	15212.5	483675	475287	499934	717926	652544	541344	399017	402608	406074	-
MEDN0724	T3_positive	Aspirin	Organic acids	Organic acids	C9H8O4	181.049	180.042	3.4399	[M+H]+	2.41554	3	0.7844	rp	50-78-2	2244	HMDB0001879	-	C01405	3037.56	4833.44	5372.57	6805.97	6445.22	7001.29	169943	161331	167006	108842	110433	108046	-
MEDP1307	T3_positive	(2S,3S)-2-amino-3-phenylbutanoic acid	Amino acids and derivatives	Amino acids and derivatives	C10H13NO2	381.167	179.095	1.9672	[2M+Na]+	21.7621	3	0.7844	rp	25488-25-9	854352	-	-	C20895	19083.9	23215.3	9454.25	116312	121334	115877	1197.52	98990.9	1334.55	4290.41	4324.6	4151.83	-
MEDP1486	T3_positive	3-Hexenedioic acid	Organic acids	Organic acids	C6H8O4	229.106	144.042	1.7392	[M+K+HCOOH]+	6.7611	3	0.7839	rp	29311-53-3	5351896	HMDB0000393	5382	-	87705.9	88154.3	84923.1	7525.59	1740.76	1558.13	9283.99	15883.3	5582.56	23508.5	23208.1	21720.4	-
MW0063676	T3_positive	Stevioside	Terpenoids	Ditepenoids	C38H60O18	827.367	804.378	5.6069	[M+Na]+	8.47973	3	0.7831	rp	57817-89-7	442089	HMDB0034945	-	C09189	2759.15	2103.43	1235.21	33349	28995.2	21927.3	274.3	248.4	912.59	9292.39	9129.32	8980.46	ko00904,ko01110
MW0004444	T3_positive	4,4'-Methylenebis(2,6-DI-tert-butylphenol)	Benzene and substituted derivatives	Benzene and substituted derivatives	C29H44O2	425.348	424.334	3.7067	[M+H]+	16.7776	3	0.7831	rp	118-82-1	8372	-	-	-	17530.7	4977.59	9808.83	8220.06	11696.9	69245.9	1942.45	9795.04	668.6	20353.6	20728.8	20323.9	-
MEDP2063	T3_positive	2-Hydroxyethyl salicylate	Benzene and substituted derivatives	Benzene and substituted derivatives	C9H10O4	165.054	182.058	3.4399	[M+H-H2O]+	2.51121	3	0.7829	rp	87-28-5	6880	-	-	-	1022.86	2028.24	1430.47	13675	8408.57	4605.36	184222	259756	266846	110173	109954	110724	-
MEDL02682	T3_positive	Apigenin 7,4'-dimethyl ether	Flavonoids	Flavones	C17H14O5	299.091	298.084	6.8849	[M+H]+	1.46393	3	0.7823	rp	5128-44-9	5281601	HMDB0132454	-	C10019	327098	345335	339196	22546.6	21929.1	12617.4	25847.7	31634.5	11996.6	178293	181131	174927	-
MEDP0862	T3_positive	3-Hydroxyphenylacetic acid	Phenolic acids	Phenolic acids	C8H8O3	194.08	152.047	2.273	[M+CH3CN+H]+	4.58839	3	0.7819	rp	621-37-4	12122	HMDB0000440	5429	C05593	17762.6	25628.8	17147.1	772.23	597.43	640.49	2475.47	778.92	2359.32	6779.02	6244.72	6409.64	ko00350,ko00360,ko01100
MEDP0598	T3_positive	2'-Hydroxy-5'-methylacetophenone	Benzene and substituted derivatives	Benzene and substituted derivatives	C9H10O2	298.273	150.068	5.8882	[M+NH4]+	0.810529	3	0.7813	rp	1450-72-2	15068	HMDB0032592	-	-	4452.43	3291.09	5425.17	27493.6	27685.4	23876.3	5880.35	4823.86	4686.56	12297.9	12396.2	12255	-
MEDP0065	T3_positive	N-Acetyl-L-glutamic acid	Amino acids and derivatives	Amino acids and derivatives	C7H11NO5	189.064	189.064	1.3165	[M+]+	1.65494	3	0.7812	rp	1188-37-0	70914	HMDB0001138	-	C00624	841.75	1532.26	1878.25	437.95	427.67	414.2	786.56	768.12	720.01	3423.18	3368.57	3361.12	ko00220,ko00470,ko01100,ko01110,ko01210,ko01230
MEDP0525	T3_positive	N-Acetyl-L-alanine	Amino acids and derivatives	Amino acids and derivatives	C5H9NO3	200.047	131.058	2.5498	[M+Na+HCOOH]+	15.9547	3	0.7811	rp	97-69-8	88064	HMDB0000766	5733	-	332516	332327	293181	355934	352716	377978	310918	314154	322087	372605	374534	370216	-
MW0006931	T3_positive	Dopexamine	Alkaloids	Phenolamine	C22H32N2O2	357.264	356.246	5.3463	[M+H]+	11.554	3	0.7806	rp	86197-47-9	55483	HMDB0041882	-	-	381.43	350.07	153.02	4165.59	4707.62	2141.48	26181.9	25981.3	25402.4	7472.16	7488.41	6589.64	-
MEDN0317	T3_positive	Hippuric acid	Organic acids	Organic acids	C9H9NO3	180.065	179.058	3.1177	[M+H]+	1.93812	3	0.7803	rp	495-69-2	464	HMDB0000714	1301	C01586	20431	19029.8	18345.4	52090.8	52178.2	52010.1	4058.58	5332.44	4087.06	25418.9	25440.9	25260.4	-
MEDP0756	T3_positive	2-Methylhippuric acid	Amino acids and derivatives	Amino acids and derivatives	C10H11NO3	235.107	193.074	1.9589	[M+CH3CN+H]+	4.6873	3	0.7803	rp	42013-20-7	91637	HMDB0011723	-	C01586	12711.6	40804.5	16665.8	180099	156660	177471	1480.04	897.47	4381.96	31583.9	18740.8	33899.8	-
MW0141191	T3_positive	1,8-Diazacyclotetradecane-2,9-dione	Others	Ketone compounds	C12H22N2O2	453.345	226.168	4.8675	[2M+H]+	2.89194	3	0.779	rp	56403-09-9	16	HMDB0033567	-	C04277 | C20990	997658	730886	611197	116304	843052	1.15827e+06	343736	725154	792719	1.00781e+06	1.01813e+06	1.01875e+06	-
MEDN0422	T3_positive	2'-Deoxyadenosine	Nucleotides and derivatives	Nucleotides and derivatives	C10H13N5O3	296.077	251.102	0.8761	[M-H+2Na]+	8.83817	3	0.7788	rp	958-09-8	13730	HMDB0000101	3382	C00559	3425.77	44390.6	28243.9	121663	135397	140248	3014.24	22782	19413.3	65363.8	65537.4	65377	ko00230,ko01100,ko01232,ko02010
MEDP0510	T3_positive	Carnitine C2:0	FA	CAR	C9H17NO4	272.113	203.116	1.2225	[M+Na+HCOOH]+	5.58273	3	0.7785	rp	4398-79-2	18230	HMDB0000201	-	C02571	112952	102773	91946.4	258787	201383	237056	71538.9	63686.8	68249.6	150217	149162	151645	-
MEDN0571	T3_positive	3-Methoxybenzenepropanoic acid	Organic acids	Organic acids	C10H12O3	361.164	180.079	4.3127	[2M+H]+	0.669924	3	0.7783	rp	10516-71-9	66336	HMDB0011751	-	-	136834	176410	136641	37972.1	43280.8	9051.03	18533.3	15241.8	19375.7	77802.5	78006.8	78286.2	-
MEDP2065	T3_positive	Bis(hexamethylene)-triamine	Alcohol and amines	Polyamines	C12H29N3	284.232	215.236	2.3624	[M+Na+HCOOH]+	2.60302	3	0.7781	rp	143-23-7	8924	-	-	-	7957.3	3579.39	4849.21	5450.8	6153.19	35692.4	4545.24	6184.9	3522.15	8395.57	8827.89	8894.47	-
MEDP1503	T3_positive	N-Acetylhistamine	Alcohol and amines	Amines	C7H11N3O	192.055	153.09	0.866	[M+K]+	2.73811	3	0.7777	rp	673-49-4	69602	HMDB0013253	-	C05135	36588.7	30416	33698.8	90748.3	59723.8	89177.8	74717.8	32183.3	40021.9	52079.8	52085.8	51540.5	ko00340
MW0111333	T3_positive	Triethanolamine	Alcohol and amines	Amines	C6H15NO3	234.076	149.105	1.4361	[M+K+HCOOH]+	2.71459	3	0.7775	rp	102-71-6	7618	HMDB0032538	-	C06771	176.01	495.64	839.03	55456.1	55614.7	58215.8	265.92	64	162.53	22319.5	23463.5	23585	ko00564
MEDN0061	T3_positive	Phenylacetylglycine	Amino acids and derivatives	Amino acids and derivatives	C10H11NO3	193.071	193.074	3.3413	[M+]+	5.49829	3	0.7773	rp	500-98-1	68144	HMDB0000821	4237	C05598	15257.8	64933.6	18280.5	94117.6	102901	102559	10378.5	12902	28303.1	29384.5	29319.2	30661.5	ko00360
MEDN1335	T3_positive	Cinnamoylglycine	Amino acids and derivatives	Amino acids and derivatives	C11H11NO3	449.108	205.074	3.1622	[2M+K]+	8.17383	3	0.7763	rp	16534-24-0	709625	HMDB0011621	-	-	40460.3	28709.8	21842.3	18470.7	11833.3	7143.85	60261.8	53107.9	70687.4	29505.7	27991	27490.8	-
MEDL01866	T3_positive	Notoginsenoside R9	Terpenoids	Triterpene Saponin	C36H62O10	654.45	654.434	5.8082	[M+]+	1.73668	3	0.7761	rp	175889-50-6	131753127	HMDB0041375	-	-	423.25	305.54	96.41	1371.13	731.49	1569.47	20569.2	47029.8	27199.1	22853.4	20318.7	23580.3	-
MEDL02197	T3_positive	7-O-Methylluteolin	Flavonoids	Flavones	C16H12O6	301.07	300.063	2.9245	[M+H]+	0.297186	3	0.776	rp	20243-59-8	5318214	HMDB0037339	-	-	101.87	56.46	612.22	890.63	67.07	938.71	21197.5	22759.4	21460.7	8504.23	8422.87	8697.44	-
MEDN0083	T3_positive	Syringic acid	Phenolic acids	Phenolic acids	C9H10O5	199.06	198.053	2.3525	[M+H]+	5.6209	3	0.7758	rp	530-57-4	10742	HMDB0002085	2256	C10833	11465	6595.24	11771.2	6397.33	7188.05	6520.25	227832	223563	220837	104516	104966	104566	-
MW0124719	T3_positive	L-Tryptophanamide	Alcohol and amines	Amines	C11H13N3O	267.122	203.106	4.412	[M+CH3CN+Na]+	2.16028	3	0.7755	rp	20696-57-5	439356	HMDB0013318	-	C00977	56083.6	56493.4	57268.5	4952.05	6078.92	5716.81	6708.08	6501	6788.83	31849.5	32374.6	31535	-
MEDL02759	T3_positive	2-Hydroxyglutarate	Organic acids	Organic acids	C5H8O5	214.987	148.037	0.2856	[M-2H+3Na]+	7.25241	3	0.7752	rp	2889-31-8	43	HMDB0059655	-	C02630	955.34	948.46	581.33	437.63	4332.17	545.72	1375.55	4883.53	420.08	4302.05	3123.56	4142.9	ko00650,ko00660,ko01100
MEDL01846	T3_positive	Dihydroferulic acid	Organic acids	Organic acids	C10H12O4	243.087	196.074	3.2172	[M+HCOO+2H]+	1.25874	3	0.7746	rp	1135-23-5	14340	HMDB0062121	-	-	6741.86	8728.88	7615.46	2222.43	4879.01	5623.25	1.72243e+06	1.45966e+06	1.56927e+06	789365	788784	798425	-
MEDL02189	T3_positive	Gramine	Alkaloids	Plumerane	C11H14N2	213.075	174.116	2.4318	[M+K]+	12.2409	3	0.7746	rp	87-52-5	6890	HMDB0035762	-	C08304	53943.7	53430.2	10636.8	27569	6376.49	8432.92	12277.6	8523.76	16305.6	10606	8895.68	10797.1	ko00999,ko01110
MEDP1611	T3_positive	Glutamylglutamine	Amino acids and derivatives	Amino acids and derivatives	C10H17N3O6	573.217	275.112	2.6087	[2M+Na]+	0.529384	3	0.7743	rp	26848-14-6	10171586	HMDB0028817	-	-	3213.32	4777.9	4817.9	2251.74	2615.43	1083.82	23426.3	19534.3	22737.6	10498	10539.8	10539	-
MW0001574	T3_positive	Nodinitib-1	Benzene and substituted derivatives	Benzene and substituted derivatives	C14H13N3O2S	597.138	287.073	6.3304	[2M+Na]+	4.15086	3	0.7738	rp	799264-47-4	1088438	-	96479	C76555	62447.4	58647	51753.3	6055.95	4381.86	3352.42	2305.3	207.65	781.94	26214.3	26641.4	26285.7	-
MEDP1333	T3_positive	LPC(0:0/20:4)	Lipids	LPC	C28H50NO7P	509.321	543.332	6.5888	[M+H-2H2O]+	6.5189	3	0.7733	rp	67341-29-1	52924038	HMDB0061699	-	-	18986.7	21117.9	17469.4	901.46	347.61	3728.38	179541	60958.1	207240	19616.8	19184.4	19597.5	-
MEDP2160	T3_positive	Oroxylin A	Flavonoids	Flavones	C16H12O5	351.214	284.068	5.5066	[M-2H+3Na]+	3.64382	3	0.7733	rp	480-11-5	5320315	-	-	-	17902	11456	6142.61	25944.5	33642.5	20466.7	27817.6	33124.3	34728.1	23199.2	22702.9	23390.6	-
MEDN0555	T3_positive	Hydroxyphenyllactic acid	Benzene and substituted derivatives	Phenolic acids	C9H10O4	147.043	182.058	3.0143	[M+H-2H2O]+	0.926486	3	0.7733	rp	306-23-0	9378	HMDB0000755	5723	C03672	78483.2	78248.9	87296	19485.6	24102	16721.9	29315.2	41082.8	47444.7	47481.2	47637.2	47421.8	-
MEDP0894	T3_positive	3-Methoxytyramine	Phenolic acids	Phenolic acids	C9H13NO2	373.142	167.095	2.3029	[2M+K]+	4.80983	3	0.7728	rp	554-52-9	1669	HMDB0000022	5094	C05587	19613.9	18837.5	19883.2	2314.9	1406.36	1678.45	1648.33	4102.86	1692.52	4041.68	4264.66	3967.37	ko00350,ko00965,ko01100
MEDL02026	T3_positive	4-Hydroxy-3-methoxycinnamaldehyde	Phenolic acids	Phenolic acids	C10H10O3	225.075	178.063	2.9833	[M+HCOO+2H]+	3.21653	3	0.7724	rp	20649-42-7	5280536	HMDB0141782	-	C02666	1584.53	844.27	386.23	46531.1	44716.2	40833.3	3670.83	9674.79	5737.58	5888.24	6693.38	6562.43	ko00940,ko01100,ko01110
ZINC66102692	T3_positive	Dihydroevocarpine	Alkaloids	Quinoline alkaloids	C23H35NO	342.274	341.272	4.8277	[M+H]+	12.1623	3	0.7722	rp	15266-35-0	5322031	-	-	-	63708.3	51524.5	52327.9	32447.7	60588.6	267550	47828.3	74245.8	37047.8	102224	102117	103890	-
MW0146965	T3_positive	Calafatimine	Lignans and Coumarins	Lignans	C38H40N2O7	654.33	636.284	7.6373	[M+NH4]+	16.0215	3	0.7718	rp	77793-42-1	442184	-	-	C09369	4987.63	5824.43	1989.48	10859.1	9156.81	7725.95	6628.52	10218	4275.93	14984.1	15388.9	15265.4	-
MW0152005	T3_positive	Karounidiol	Alcohol and amines	Alcohols	C30H48O2	423.36	440.365	7.8964	[M+H-H2O]+	6.50687	3	0.7713	rp	118117-31-0	159490	-	-	C17394	12422.8	80499.5	15223.9	18507.4	23352.1	5890.77	77424.6	62623.1	103398	71132.4	68820.5	75841.9	-
MEDL01937	T3_positive	2,3-Butanediol	Others	Alcohol compounds	C4H10O2	298.074	90.0681	4.4552	[M+Na+HCOOH]+	14.8809	3	0.771	rp	513-85-9	262	HMDB0003156	-	-	36194.6	49933.4	37207.1	23597.7	25213.7	27048	141446	141183	143716	69681.8	69980.4	69686.6	-
MEDP0437	T3_positive	Ergothioneine	Alkaloids	Alkaloids	C9H15N3O2S	476.211	229.089	2.1942	[2M+NH4]+	0.898744	3	0.7707	rp	497-30-3	5351619	HMDB0003045	53	C05570	908.79	1541.78	1910.69	16697.1	19628.3	17758.2	6542.23	5634.34	316.37	4891.54	5098.01	4351.62	ko00340,ko01100
MEDP0545	T3_positive	2-Pyrrolidinone	Heterocyclic compounds	Heterocyclic compounds	C4H7NO	242.086	85.0528	1.1227	[2M+NH4]+	5.93699	3	0.7705	rp	616-45-5	12025	HMDB0002039	6452	C11118	35653.7	42484.2	37104.8	15233.3	14551.9	13216.5	8598.01	8069.67	7862.36	19015.9	19235.8	18579.8	-
MW0012924	T3_positive	1-Octen-3-yl glucoside	Others	Saccharides	C14H26O6	313.164	290.173	2.7672	[M+Na]+	12.3467	3	0.7697	rp	209863-00-3	73817234	HMDB0032959	-	-	7230.67	6951	4768.75	24792.1	34404.7	24693.1	11495.3	5553.97	7716.57	16008.4	15893	15888.6	-
MW0107859	T3_positive	Levulinic acid	Organic acids	Organic acids	C5H8O3	233.101	116.047	1.5208	[2M+H]+	2.81743	3	0.7696	rp	123-76-2	11579	HMDB0000720	2195	-	29478.2	28655.7	27826.6	2801.5	1412.59	2550.2	41271.5	56835.1	52675.7	40829	40932	40827.9	-
MEDP0150	T3_positive	2'-Deoxyinosine	Nucleotides and derivatives	Nucleotides and derivatives	C10H12N4O4	522.181	252.086	2.4019	[2M+NH4]+	11.825	3	0.7696	rp	890-38-0	135398593	HMDB0000071	-	C05512	18261.4	10110.8	10821.3	9063.17	9105.65	12358.6	19396.7	19328.8	6820.77	9756.71	9561.63	9686.3	ko00230,ko01100,ko01232,ko02010
MEDP1597	T3_positive	Securinine	Alkaloids	Terpenoid alkaloids	C13H15NO2	217.11	217.11	1.1227	[M+]+	3.6746	3	0.7681	rp	5610-40-2	442872	-	43991	-	10038.2	12431.3	11559.4	662.1	394.57	387.85	1262.42	424.48	561.2	3853.21	3663.91	3750.79	-
MEDN1399	T3_positive	Benzenebutanoic acid	Organic acids	Organic acids	C10H12O2	187.074	164.084	3.7655	[M+Na]+	4.01309	3	0.7679	rp	1821-12-1	4775	HMDB0000543	5528	-	48858.1	41083.1	44827	22972.8	18690	23850.7	1882.61	1996.06	1179.23	21106.7	21879.6	21868.9	-
MW0015923	T3_positive	Artemisinin	Terpenoids	Sesquiterpenoids	C15H22O5	247.132	282.147	5.2704	[M+H-2H2O]+	2.22195	3	0.767	rp	63968-64-9	68827	-	532	C09538	15275.4	14865.1	17478.1	105770	103253	76086.1	36205.9	31704.2	35171.7	45647.6	45869.8	45341.9	-
MEDN1363	T3_positive	l-Alanyl-l-glutamine	Amino acids and derivatives	Amino acids and derivatives	C8H15N3O4	191.039	217.106	0.9252	[M-H+2Na]+	1.52473	3	0.767	rp	39537-23-0	123935	HMDB0028685	-	-	90689.5	99980.4	106390	177720	179596	173166	142290	107377	149509	156187	153525	150462	-
MW0114576	T3_positive	Helicide	Phenolic acids	Phenolic acids	C13H16O7	353.086	284.09	2.5203	[M+Na+HCOOH]+	6.49237	3	0.7669	rp	80154-34-3	12896796	-	-	-	205177	200330	196632	166388	198695	130547	62194.9	64908	62266.4	146787	145915	143793	-
MW0002036	T3_positive	2-(Methylamino)benzoic acid	Benzene and substituted derivatives	Benzene and substituted derivatives	C8H9NO2	134.06	151.063	3.2614	[M+H-H2O]+	1.95052	3	0.7668	rp	119-68-6	67069	HMDB0032609	-	C03005	6319.39	5951.06	9439.59	149928	162221	136028	5821.04	4833	6269.83	4338.34	12055.5	11786.5	ko00996,ko01110
MEDP0067	T3_positive	2-Acetamido-2-Deoxy-D-Mannopyranose	Others	Saccharides	C8H15NO6	221.091	221.09	1.5605	[M+]+	5.30609	3	0.7657	rp	7772-94-3 | 1136-44-3	439281	HMDB0001129	-	C00645	13608.2	9930.02	11510.4	6620.58	7077.91	15504.7	72596.2	76641.7	46761.3	19155.6	20791.5	20916.9	ko00520,ko01100,ko01250
MW0131207	T3_positive	3,5-Dimethoxycinnamic acid	Organic acids	Organic acids	C11H12O4	209.081	208.074	4.0351	[M+H]+	0.0604574	3	0.7653	rp	16909-11-8 | 20767-04-8	5324677	HMDB0127491	-	-	311404	294678	152231	150170	221449	147795	2.64181e+06	2.37151e+06	1.26209e+06	1.20864e+06	1.20781e+06	1.20271e+06	-
MW0126123	T3_positive	Phthalic anhydride	Phenolic acids	Phenolic acids	C8H4O3	297.239	148.016	7.7171	[2M+H]+	5.02091	3	0.765	rp	85-44-9	6811	-	-	-	5621.75	4851.81	4150.49	11752.2	11989.5	12269.9	1087.98	694.21	1580.43	9799.67	10542.4	10699.5	-
MW0006921	T3_positive	D-Nmappd	Benzene and substituted derivatives	Benzene and substituted derivatives	C23H38N2O5	422.28	422.278	7.7271	[M+]+	3.35133	3	0.7649	rp	35922-06-6	10070893	-	44921	-	14026.3	11438.7	12734	1129.01	945.1	2037.43	1293.16	658.94	1731.41	4405.71	4969.95	4723	-
MEDN1397	T3_positive	Succinylacetone	Organic acids	Organic acids	C7H10O4	158.059	158.058	1.3017	[M+]+	3.22994	3	0.7649	rp	51568-18-4	5312	HMDB0000635	5608	-	720.93	1487.8	537.21	1096.96	922.34	3109.81	9186.7	9915.98	3271.77	1894.02	2207.44	2037.79	-
MW0009360	T3_positive	Pentoxifylline	Alkaloids	Alkaloids	C13H18N4O3	237.086	278.138	1.7801	[M+CH3CN+H]+	2.99474	3	0.7645	rp	6493-05-6	4740	HMDB0014944	-	C07424	455.2	435.33	135.87	2509.81	1975.96	6624.01	18904.4	18778.5	39170.5	6532.98	6684.69	6343.6	-
MW0123891	T3_positive	Ethionamide	Heterocyclic compounds	Heterocyclic compounds	C8H10N2S	230.069	166.056	1.252	[M+CH3CN+Na]+	6.5197	3	0.7645	rp	536-33-4	2761171	HMDB0014747	-	C07665	2704.05	1016.11	769.24	12392.9	8339.08	8725.33	1708.45	1491.31	3625.75	2908.59	1842.36	3260.39	-
MEDL01963	T3_positive	Salicylamide	Alkaloids	Phenolamine	C7H7NO2	120.043	137.048	3.028	[M+H-H2O]+	2.84396	3	0.7641	rp	65-45-2	5147	HMDB0015687	-	-	1478.88	355.67	93.82	2778.18	2189.12	6595.55	5.91	179.46	103.34	6179.1	6219.82	6137.54	-
MEDP0290	T3_positive	Sinapic acid	Phenolic acids	Phenolic acids	C11H12O5	207.065	224.069	3.3808	[M+H-H2O]+	2.72423	3	0.7637	rp	7362-37-0	637775	HMDB0032616	-	C00482	2626.32	941.82	206.04	69592.6	74884.4	74723.7	15418.9	17675	17268.2	31572	31948.8	31438.7	ko00940,ko01100,ko01110
MEDP0617	T3_positive	N-(2-Furoyl)glycine	Amino acids and derivatives	Amino acids and derivatives	C7H7NO4	187.074	169.037	3.2614	[M+NH4]+	6.83998	3	0.7629	rp	5657-19-2	21863	HMDB0000439	5428	-	17216.8	14036.7	15477.7	8341.14	7960.95	7357.55	393.9	1677.96	1638.62	9114.57	8977.38	8967.62	-
MEDL00424	T3_positive	PAz-PC	GP	PC	C33H64NO10P	666.433	665.427	7.538	[M+H]+	6.18599	3	0.7626	rp	117205-52-4	46907870	-	-	-	10691	17314.3	8799.04	11593.4	13883.9	12506.1	14361.8	13780.3	16107.6	20223.6	19907.8	19281.4	-
MEDP1018	T3_positive	5'-Deoxyadenosine	Nucleotides and derivatives	Nucleotides and derivatives	C10H13N5O3	520.231	251.102	4.7877	[2M+NH4]+	3.91225	3	0.762	rp	4754-39-6	439182	HMDB0001983	-	C05198	72706.8	63436.2	73208.3	59720.2	55952.4	56318.3	20864.1	24041.2	20548.9	54699.9	55026.9	55641.3	-
MEDP1593	T3_positive	S-Lactoylglutathione	Organic acids	Organic acids	C13H21N3O8S	362.099	379.105	0.8461	[M+H-H2O]+	5.50624	3	0.7616	rp	25138-66-3	119450	HMDB0001066	-	-	2.16694e+06	2.16099e+06	2.10474e+06	1.0727e+06	1.16866e+06	1.11495e+06	1.6962e+06	1.63413e+06	794654	1.16041e+06	1.17202e+06	1.16976e+06	-
MW0115424	T3_positive	Triethylene glycol monomethyl ether	Alcohol and amines	Alcohols	C7H16O4	351.201	164.105	3.1265	[2M+Na]+	3.8374	3	0.7609	rp	112-35-6	8178	HMDB0062666	-	-	125975	102902	103984	138369	231443	181649	177948	248114	252757	140962	148323	142315	-
MEDL02179	T3_positive	Coumarin	Lignans and Coumarins	Coumarins	C9H6O2	147.043	146.037	4.1736	[M+H]+	2.1355	3	0.7609	rp	91-64-5	323	HMDB0001218	3525	C05851	27651.3	27384	28625.8	6085.66	3474.62	6574.69	11648.6	10440.2	7798.07	13844.5	14291.7	14265	ko00999,ko01110
MW0000279	T3_positive	Harringtonine	Alkaloids	Isoquinoline alkaloids	C28H37NO9	496.238	531.247	4.0747	[M+H-2H2O]+	7.04306	3	0.7605	rp	26833-85-2 | 25302-09-4	276389	-	-	-	307387	288909	160181	163555	178600	202966	37820	62282.5	106691	134717	134746	133712	-
MEDL01730	T3_positive	Methotrexate	Nucleotides and derivatives	Nucleotides and derivatives	C20H22N8O5	523.165	454.171	2.5891	[M+Na+HCOOH]+	7.86475	3	0.7602	rp	59-05-2	126941	HMDB0014703	-	C01937	8388.96	12432.8	6298.73	33504.9	25845.3	34838.8	970.96	7339.13	2734.38	10087.6	9367.52	9781.86	-
MEDP0537	T3_positive	LPC(O-16:0/2:0)	Lipids	LPC	C26H54NO7P	546.33	523.364	6.5989	[M+Na]+	4.00501	3	0.7599	rp	74389-68-7	108156	HMDB0062195	-	-	44853.3	21012.7	32952.5	46486.4	27934.8	27241.4	16400.3	17845.5	10308.1	7758.46	9157.31	8832.74	-
MEDP0603	T3_positive	4-Isopropylbenzaldehyde	Others	Aldehyde compounds	C10H12O	195.1	148.089	5.1671	[M+HCOO+2H]+	4.14232	3	0.7588	rp	122-03-2	326	HMDB0002214	-	C06577	55737.4	45039.7	45180.9	8275.86	8660.21	7656.02	3817.29	3429.7	4104.04	23891.9	24631.8	23779.8	ko01100
MEDP1879	T3_positive	Phe-ala	Amino acids and derivatives	Amino acids and derivatives	C12H16N2O3	495.205	236.116	4.4717	[2M+Na]+	6.01731	3	0.7586	rp	3918-87-4	5488196	HMDB0028988	-	-	9806.46	7407.05	14272.2	4879.59	1729.01	1443.62	31415.4	12262.7	15210	7376.65	8298.03	8626.86	-
MEDL00662	T3_positive	3-(2-Hydroxyphenyl)propanoic acid	Organic acids	Organic acids	C9H10O3	213.076	166.063	3.0824	[M+HCOO+2H]+	1.74183	3	0.7584	rp	495-78-3	873	HMDB0033752	-	C01198	378328	403112	246149	347026	349214	339735	1.22601e+06	1.24915e+06	1.19551e+06	721216	725178	724285	ko00360,ko00999,ko01100
MEDL02309	T3_positive	Inosinic acid	Nucleotides and derivatives	Nucleotides and derivatives	C10H13N4O8P	393.19	348.047	4.3125	[M-H+2Na]+	18.3964	3	0.7582	rp	131-99-7 | 30918-54-8 | 25249-22-3	135398640	HMDB0000175	-	C00130	62470.8	67466.2	45043.1	44889.9	21539.3	20938.9	10071.4	10941.1	10432.1	32742.8	34390.2	33905.7	ko00230,ko01100,ko01110,ko01232,ko01240
MEDN0854	T3_positive	Methylglutaric acid	Organic acids	Organic acids	C6H10O4	146.059	146.058	1.491	[M+]+	3.26745	3	0.7575	rp	626-51-7	12284	HMDB0000752	5720	-	9416.59	6011.02	3482.75	80730.2	26637.3	64604.5	37177.4	38869.7	41223.4	55735.7	60401.4	60952.1	-
MW0159309	T3_positive	Vasicinol	Alcohol and amines	Alcohols	C11H12N2O2	447.123	204.09	2.2928	[2M+K]+	1.72181	3	0.7574	rp	5081-51-6	442934	-	-	C10743	2493.38	1012.31	1481.22	1444.26	1443.8	2962.17	9263.65	13854.4	7282.68	3605.08	3593.86	3397.75	-
MEDN0060	T3_positive	N-Isovaleroylglycine	Amino acids and derivatives	Amino acids and derivatives	C7H13NO3	159.091	159.089	2.4714	[M+]+	3.74005	3	0.7573	rp	16284-60-9	546304	HMDB0000678	5647	-	15625	13936.9	14862.6	79579.5	77869.6	78490.7	15153.7	15843.5	2309.17	13699.4	17012.3	18101.4	-
ZINC13376404	T3_positive	Methanol, [(phenylmethyl)thio]-	Benzene and substituted derivatives	Benzene and substituted derivatives	C8H10OS	239.2	154.045	4.8477	[M+K+HCOOH]+	6.8698	3	0.757	rp	100378-43-6	259512	-	-	-	281464	244037	270769	480657	538090	439471	121304	148157	150815	468401	473764	469737	-
MW0103109	T3_positive	Violaxanthin	Others	Vitamin	C40H56O4	601.421	600.418	6.8947	[M+H]+	4.6231	3	0.7567	rp	126-29-4	448438	HMDB0003101	-	C08614	36215.5	142825	102912	234527	629115	683576	43807.3	5289.03	5210.31	31286.3	34352.6	31626.1	ko00906,ko01100,ko01110
MEDP1467	T3_positive	5-Methyl-2'-deoxycytidine	Nucleotides and derivatives	Nucleotides and derivatives	C10H15N3O4	505.202	241.106	4.7188	[2M+Na]+	4.51874	3	0.7566	rp	838-07-3	440055	HMDB0002224	-	C03592	19853.7	22789	21777.9	15374.2	20116.4	29151	5468.71	24884.5	25541.7	17538.3	17220	18457.9	-
MEDL02755	T3_positive	5,7-Dimethoxyflavone	Flavonoids	Flavones	C17H14O4	329.102	282.089	6.7084	[M+HCOO+2H]+	3.80385	3	0.7564	rp	110241-33-3	88881	HMDB0035973	-	C10029	378442	489606	348547	52240.1	59036.2	50455.9	29257.6	32099.7	21208.6	202494	206117	202226	-
MW0014136	T3_positive	3-Hydroxyvalproic acid	Organic acids	Organic acids	C8H16O3	343.211	160.11	4.7679	[2M+Na]+	5.09962	3	0.756	rp	58888-84-9	134459	HMDB0013899	-	C16651	19097.7	18898.3	16554.7	100430	96311.5	94458.3	328.53	172.66	434.76	38562.1	38838.1	38844.9	-
FDATN00076	T3_positive	Mercaptopurine	Nucleotides and derivatives	Nucleotides and derivatives	C5H4N4S	229.106	152.016	2.3126	[M-H+2K]+	9.2029	3	0.7558	rp	50-44-2	667490	HMDB0015167	-	C02380	71518.9	68525.6	68315.4	18126.1	15751.2	28240.1	83441.1	69430.4	76378.6	21910	26363.8	27751.7	-
MW0157946	T3_positive	Tocoretinate	Quinones	Quinones	C49H76O3	713.603	712.579	7.5777	[M+H]+	13.4066	3	0.7558	rp	40516-48-1 | 40516-49-2	5282180	-	-	-	4033.63	6998.92	7836.19	50750.6	57269.9	46568.5	4165.53	2584.08	302.99	1832.31	4794.55	5107.88	-
MW0010684	T3_positive	(E)-3-Methyl-4-decen-1-yl acetate	Others	Lactones	C13H24O2	251.149	212.178	3.6381	[M+K]+	13.4248	3	0.7555	rp	78335-40-7	101416076	HMDB0032792	-	-	3405.7	8311.07	5017.48	46455.7	45264.7	49577.6	2088.38	6755.21	11450	15498.7	15574.5	14662.5	-
MEDP1679	T3_positive	Glu-Val-Phe	Amino acids and derivatives	Amino acids and derivatives	C19H27N3O6	394.198	393.19	1.8385	[M+H]+	3.59802	3	0.7547	rp	31461-61-7	193678	-	-	-	871.76	1389.54	1616.93	25341.5	25539.4	25899.7	6230.27	7025.36	6249.85	14468.9	14599.5	14584.3	-
MEDL02631	T3_positive	Cassitoroside	Quinones	Quinones	C25H32O14	595.144	556.179	5.151	[M+K]+	5.02938	3	0.7546	rp	170384-73-3	131753095	HMDB0041289	-	-	78647.6	70899.6	67839.6	116934	103820	105758	31926.1	29903	31816.1	77800.7	79240.2	79238.4	-
MEDP0128	T3_positive	Diethanolamine	Alkaloids	Alkaloids	C4H11NO2	147.116	105.079	3.5393	[M+CH3CN+H]+	7.10493	3	0.7542	rp	111-42-2	8113	HMDB0004437	3239	C06772	7772.41	11635.3	9182.7	4471.93	3604.5	4803.99	2876.71	2200.83	4697.73	11884.4	11425.7	10343.1	ko00564
MEDP0156	T3_positive	5-Methyluridine	Nucleotides and derivatives	Nucleotides and derivatives	C10H14N2O6	281.072	258.085	0.9252	[M+Na]+	8.2343	3	0.7536	rp	1463-10-1	445408	HMDB0000884	5843	-	196237	78661.7	194375	286560	261460	275519	548279	524602	299565	425625	399563	436453	-
MEDP1869	T3_positive	Histidylleucine	Amino acids and derivatives	Amino acids and derivatives	C12H20N4O3	575.271	268.154	5.7474	[2M+K]+	3.01441	3	0.7532	rp	7763-65-7	189008	HMDB0028889	-	C05010	7086.12	8129.82	11465.6	793	2299.66	4067.69	7090.98	9820.63	4954.56	8776.96	8783.8	8717.8	-
MEDN1543	T3_positive	Glycylglycine	Amino acids and derivatives	Amino acids and derivatives	C4H8N2O3	179.069	132.054	2.8066	[M+HCOO+2H]+	8.72608	3	0.7517	rp	556-50-3	11163	HMDB0011733	-	C02037	16166.2	15410.7	17271.6	4578.57	5679.62	2297.84	111928	109356	108258	65388.4	65722.6	65995.6	-
MW0054021	T3_positive	Ingenol	Terpenoids	Ditepenoids	C20H28O5	349.198	348.194	5.8882	[M+H]+	6.12932	3	0.7513	rp	30220-46-3	442042	-	-	C09112	104005	91625.4	88550.4	63352.8	61635.4	40985.2	16695.6	11524.6	4552.87	64215.7	64136.4	62963.6	-
MW0005220	T3_positive	N'-Hydroxy-4-methylbenzenecarboximidamide	Benzene and substituted derivatives	Benzene and substituted derivatives	C8H10N2O	301.165	150.079	4.5705	[2M+H]+	7.55417	3	0.7513	rp	19227-13-5 | 923023-83-0 | 69113-24-2	5493168	-	96505	-	6342.53	7708.17	11897.7	9042.17	11799.9	8452.55	314642	375993	359217	64738.3	65451.5	65072.3	-
MEDP1665	T3_positive	Carnitine C3:0	FA	CAR	C10H19NO4	286.128	217.131	2.5385	[M+Na+HCOOH]+	1.91796	3	0.7512	rp	17298-37-2	107738	HMDB0062514	-	C03017	643.7	554.71	639.33	72934.9	75032.4	73084.9	111.15	19.39	287.74	25825.7	26263.1	25908.6	-
MW0054193	T3_positive	Kalkitoxin	Heterocyclic compounds	Heterocyclic compounds	C21H38N2OS	405.239	366.271	7.5777	[M+K]+	13.7883	3	0.7509	rp	247184-89-0	11176051	-	65375	-	44.97	28269.3	65226.6	52390.1	63182.9	40066.8	464.4	25399.2	828.96	46095.1	46546.1	45194.3	-
MEDL02381	T3_positive	4-Ethylbenzoic acid	Phenolic acids	Phenolic acids	C9H10O2	323.126	150.068	3.7574	[2M+Na]+	0.828684	3	0.7508	rp	619-64-7	12086	HMDB0002097	6486	-	84074.9	111224	115017	61215.7	32239.6	49131.1	708.6	4028.06	5199.08	66441.9	66014.4	66453.6	-
MEDP0734	T3_positive	2-Aminophenol	Alkaloids	Phenolamine	C6H7NO	110.064	109.053	3.3265	[M+H]+	10.1325	3	0.7497	rp	95-55-6	5801	-	-	C01987	41240.6	41515.7	40377.4	34493.9	39274.2	34914.1	41757.4	43995.8	43452	39887.2	39883.6	40082.8	ko00380,ko01100
MEDP1278	T3_positive	4-Methyl-5-thiazoleethanol	Others	Others	C6H9NOS	207.065	143.041	2.4714	[M+CH3CN+Na]+	18.3739	3	0.7495	rp	137-00-8	1136	HMDB0032985	-	C04294	673.38	53.79	732.42	1184.75	358.97	762.21	5402.81	6596.67	6005.78	3333.75	3499.46	3520.28	ko00730,ko01100,ko01240
ZINC12153800	T3_positive	n-Butyl-beta-d-fructopyranoside	Others	Saccharides	C10H20O6	237.132	236.126	2.9594	[M+H]+	0.02875	3	0.7493	rp	67884-27-9	50914217	-	-	-	28087.6	14905.7	30011.3	25773.7	19044.4	21042.5	5111.18	879.15	669.8	23466.3	24415.2	24673.8	-
MW0142634	T3_positive	3-(N-Nitrosomethylamino)propionaldehyde	Others	Aldehyde compounds	C4H8N2O2	155.019	116.059	0.8461	[M+K]+	13.9438	3	0.749	rp	85502-23-4	98533	-	-	C19484	25275.8	20088	33230.5	24807.6	27838.2	23790.1	18073.9	23484.3	1938.74	27911.5	28654.9	29485.8	-
MEDL02238	T3_positive	Capsaicin	Alkaloids	Phenolamine	C18H27NO3	628.439	305.199	5.2903	[2M+NH4]+	11.1649	3	0.7486	rp	404-86-4	1548943	HMDB0002227	-	C06866	6697.67	11376.6	8736.08	1654.7	2839.14	72282.4	6074.23	9432.34	4724.47	17448.2	17806.2	17269	ko00996,ko01100,ko01110
MEDP1600	T3_positive	4-Propylphenol	Benzene and substituted derivatives	Benzene and substituted derivatives	C9H12O	495.293	136.089	5.9989	[2M+Na]+	1.83845	3	0.7484	rp	645-56-7	12580	HMDB0032625	-	C14311	218402	139154	207124	16573.2	17215.8	30249.4	22208	20622	14235.2	69349.1	73382.3	73774	-
MEDP1196	T3_positive	Biotin amide	Alcohol and amines	Amines	C10H17N3O2S	525.168	243.104	0.8439	[2M+K]+	6.43037	3	0.7482	rp	6929-42-6	83831	HMDB0001458	-	C01893	1.2043e+06	1.23507e+06	759510	986621	1.00749e+06	990674	347026	302305	370997	1.04813e+06	1.03638e+06	1.0477e+06	-
MW0108268	T3_positive	Methylacetoacetic acid	Others	Lactones	C5H8O3	163.059	116.047	1.0237	[M+HCOO+2H]+	2.60229	3	0.748	rp	105-45-3	7757	HMDB0000310	5299	-	76412.2	86041.4	144304	91970.5	130532	101767	133555	133046	166327	136446	131024	129703	-
MEDL02641	T3_positive	Moracin M	Phenolic acids	Phenolic acids	C14H10O4	289.07	242.058	3.5385	[M+HCOO+2H]+	2.3706	3	0.7476	rp	56317-21-6	185848	HMDB0033307	-	-	1149.92	441.58	1456.82	49064.4	45500.2	45082.3	104834	102956	106808	39039.6	39025	39408.6	-
MEDP1764	T3_positive	Harmaline	Alkaloids	Plumerane	C13H14N2O	467.19	214.111	5.268	[2M+K]+	10.3275	3	0.7474	rp	304-21-2	3564	HMDB0030310	-	C06536	1030.47	693.95	504.45	87.63	79.18	363.8	15521.2	18747.8	16756.2	2035.92	1838.01	1426.57	ko00901
MEDN1325	T3_positive	trans-2-Octenoic acid	Organic acids	Organic acids	C8H14O2	323.161	142.099	2.5526	[2M+K]+	1.80426	3	0.7474	rp	1871-67-6	5282714	HMDB0001568	6328	-	38160.9	39985.1	30606.6	4067.05	6506.64	9228.88	3426.76	5693.51	2533.9	15805.8	15845.5	16222.3	-
MW0143416	T3_positive	4-Nitrobenzylthioinosine	Nucleotides and derivatives	Nucleotides and derivatives	C17H17N5O6S	420.098	419.09	4.8675	[M+H]+	0.109523	3	0.7473	rp	38048-32-7	65407	-	-	C20439	4353.84	2026.29	2315.45	139	74.55	299.95	800.23	354.31	42.24	1401.95	1669.37	1603.91	-
MW0154656	T3_positive	2-Trimethylaminoethylphosphonic acid	Others	Lactones	C5H15NO3P+	169.084	168.079	3.7871	[M+H]+	0.1115	3	0.7472	rp	5148-60-7	151927	-	-	C06459	7019.43	4888.78	3740.74	3609.46	2176.11	3374.55	13357.7	12110.5	7869.16	6729.98	6733.35	6799.19	ko00440,ko01100
MW0103863	T3_positive	(2S)-2-[[(1S)-1-carboxy-3-methylbutyl]carbamoylamino]pentanedioic acid	Organic acids	Organic acids	C12H20N2O7	327.113	304.127	0.6098	[M+Na]+	0.12775	3	0.7468	rp	723331-20-2	11722553	-	-	-	37234.7	33983.8	36593.5	20929.7	23480.2	24587.7	20424.2	23779	19414.9	32509.8	32789.1	32780.4	-
MW0114868	T3_positive	Methylpicraquassioside A	Lignans and Coumarins	Coumarins	C19H24O10	413.141	412.137	3.2714	[M+H]+	0.128355	3	0.7468	rp	334974-07-1	85363137	HMDB0038343	-	-	2187.26	6105.87	2286.07	2349.86	4069.18	2992.07	16409.5	18131.7	15434.1	6203.77	6247.68	6273.46	-
MW0007558	T3_positive	Mebendazole	Benzene and substituted derivatives	Benzene and substituted derivatives	C16H13N3O3	340.262	295.096	4.7287	[M-H+2Na]+	4.51818	3	0.7467	rp	31431-39-7	4030	HMDB0014781	-	-	1.62559e+06	1.82097e+06	1.75545e+06	1.6924e+06	1.92049e+06	1.64084e+06	1.90547e+06	2.16821e+06	1.81662e+06	2.08584e+06	2.10693e+06	2.08662e+06	-
MEDP1228	T3_positive	Heterodendrin	Others	Others	C11H19NO6	330.118	261.121	1.2225	[M+Na+HCOOH]+	2.1728	3	0.7466	rp	66465-22-3	181804	-	-	C08332	46035.7	38802.8	39570.6	1822.39	2024.5	2735.28	306.75	492.44	339.68	13409.7	13150	13393.1	-
MW0053785	T3_positive	Goyaglycoside h	Terpenoids	Triterpene Saponin	C42H70O15	815.491	814.471	8.8044	[M+H]+	14.1539	3	0.7464	rp	333333-19-0	85203191	HMDB0037123	-	-	70.4	304.8	580.94	913.15	3277.31	1726.35	1046.04	6355.05	4022.91	5148.26	4767.41	5118	-
MW0013362	T3_positive	28-Glucosyloleanolic acid 3-[arabinosyl-(1->2)-6-methylglucuronide]	Others	Lactones	C48H76O18	958.537	940.503	7.4679	[M+NH4]+	0.176501	3	0.7456	rp	117804-22-5	14138176	HMDB0039420	-	-	125267	153414	22378	162527	211261	22518.6	52038.4	41212.7	141150	5633.68	5264.13	6059.4	-
MEDL02261	T3_positive	Tyrosol	Phenolic acids	Phenolic acids	C8H10O2	156.101	138.068	3.3427	[M+NH4]+	0.199	3	0.745	rp	501-94-0	10393	HMDB0004284	7044	C06044	2904.09	2390.09	3748.52	1143.45	2084.82	11988.3	2447.23	2718.14	321.55	3837.02	3778.34	3837.72	ko00350,ko01100
MW0012956	T3_positive	PC(16:0/20:4(5Z,8Z,11Z,14Z))	GP	PC	C44H80NO8P	804.536	781.562	0.6098	[M+Na]+	14.2739	3	0.7449	rp	35418-58-7	10747814	HMDB0007982	-	-	2534.86	2342.7	4271.56	5371.94	5825.88	2964.26	4734.42	2605.02	2544	5614.82	5545.08	5548.24	-
MEDP0552	T3_positive	Alantolactone	Terpenoids	Sesquiterpenoids	C15H20O2	482.323	232.146	7.0812	[2M+NH4]+	4.29161	3	0.7449	rp	546-43-0	72724	HMDB0035906	53412	C09289	2100.94	3286.8	913.69	3068.43	4506.86	2425.63	32412.2	29083.5	21654.1	11415.3	11568	10942.9	-
MW0146549	T3_positive	Bayogenin 3-O-cellobioside	Organic acids	Organic acids	C42H68O15	835.447	812.456	8.7485	[M+Na]+	0.219335	3	0.7445	rp	92622-05-4	441910	-	-	C08932	398.5	233.3	357.52	658.75	2333.61	808.87	1483.49	4073.76	4471.56	1275.22	1488.53	1437.69	-
MW0129955	T3_positive	2-(1,3-benzodioxol-5-yl)-4H-chromen-4-one	Benzene and substituted derivatives	Benzene and substituted derivatives	C16H10O4	267.075	266.058	0.9152	[M+H]+	0.22775	3	0.7443	rp	54401-45-5	265714	-	-	-	3052.29	4718.51	2623.34	7135.59	8769.05	3635.58	7595.43	3481.97	7181.37	8543.44	8942.04	8893	-
MEDL02043	T3_positive	Genistein	Flavonoids	Isoflavones	C15H10O5	271.237	270.053	5.7273	[M+H]+	23.3867	3	0.7443	rp	446-72-0	5280961	HMDB0003217	3398	C06563	11939.8	10568.9	13018.9	9689.25	17779.2	46761.2	10670.3	28679.4	10258.1	28271.2	27589.3	28300.2	ko00943,ko01100,ko01110
MW0157097	T3_positive	CAFFEINE and SODIUM BENZOATE	Benzene and substituted derivatives	Benzene and substituted derivatives	C15H15N4NaO4	361.097	338.099	0.9055	[M+Na]+	0.2445	3	0.7439	rp	8000-95-1	23669229	-	-	-	2683.71	6121.4	2834.39	2620.54	5150.03	3658.53	1390.34	380.94	1982.31	3717.74	3432.43	3873.33	-
Hmyn007168	T3_positive	LysoPG 16:0	Lipids	Glycerol ester	C22H45O9P	485.287	484.28	6.5888	[M+H]+	0.248204	3	0.7438	rp	116870-26-9	42607483	HMDB0240601	-	-	4316.6	5153.38	37497.7	164064	227288	1721.28	1179.01	7690.27	41.11	4705.66	5305.25	5201.5	-
MW0005318	T3_positive	4-propyl-N-(pyridin-2-ylmethyl)benzenesulfonamide	Benzene and substituted derivatives	Benzene and substituted derivatives	C15H18N2O2S	291.122	290.109	3.7179	[M+H]+	0.2535	3	0.7437	rp	851774-65-7	6464951	-	-	-	42549.3	33499.2	38024.9	4431.71	5096.75	4127.04	946.29	1080.14	1616.3	15357.9	15262.8	14621.9	-
MW0053814	T3_positive	Harpagoside	Terpenoids	Monoterpenoids	C24H30O11	494.176	494.179	1.9327	[M+]+	9.54009	3	0.7436	rp	19210-12-9	5281542	-	-	C09783	8020.81	7885.66	6259.52	1033.05	291.09	640.76	13643.7	14794.6	11661.9	10310.4	10161	10304.6	-
MW0007824	T3_positive	Mitoxantrone	Benzene and substituted derivatives	Benzene and substituted derivatives	C22H28N4O6	467.192	444.201	2.7968	[M+Na]+	0.259342	3	0.7436	rp	65271-80-9	4212	HMDB0015335	-	C11195	21290.4	27006.3	8862.21	3861.5	381.07	4191.94	5256.9	9997.65	2420.02	5609.31	4853.01	5695.96	-
MW0157471	T3_positive	Thalicoside A	Terpenoids	Triterpene	C42H70O14	781.472	798.477	5.0874	[M+H-H2O]+	5.9836	3	0.7435	rp	93208-45-8	441952	-	-	C08985	3821	870.43	3224.47	140833	140915	147271	118167	104480	108237	107824	110094	108515	-
MW0115929	T3_positive	(4-Methyl-2-oxo-2H-quinolin-1-yl)-acetic acid	Organic acids	Organic acids	C12H11NO3	218.082	217.074	1.9374	[M+H]+	0.26675	3	0.7434	rp	103368-21-4	268297	-	-	-	56.53	96.27	128.47	4051.82	3833.2	3750.1	169.17	44.4	29.78	1085.66	1140.23	1046.73	-
MW0127291	T3_positive	Methionol	Alcohol and amines	Alcohols	C4H10OS	145.016	106.045	0.6098	[M+K]+	14.4107	3	0.7432	rp	505-10-2	10448	HMDB0031716	-	-	223242	227912	219080	177306	185458	184144	171073	172287	173447	224558	224559	224108	-
MW0011447	T3_positive	(6E,8R,10Z)-8-hydroxy-3-oxohexadecadienoic acid	Lipids	Free fatty acids	C16H26O4	283.19	282.183	6.7866	[M+H]+	0.2735	3	0.7432	rp	2190485-67-5	134819283	HMDB0062365	-	-	3180.62	2533.79	3189.11	1873.41	3481.96	2165.28	2376.39	1938.46	2106.41	4327.72	4110.96	3798.79	-
MW0124205	T3_positive	Gambogic acid	Organic acids	Organic acids	C38H44O8	673.283	628.304	8.4106	[M-H+2Na]+	9.35888	3	0.7431	rp	2752-65-0	9852185	HMDB0034095	-	-	21472.9	19296.4	30854.7	650.22	435.59	2042.76	10233.7	5903.94	7285.49	9716.33	9578.82	9556.24	-
MEDL02258	T3_positive	Nordihydrocapsaicin	Alkaloids	Phenolamine	C17H27NO3	378.175	293.199	2.1503	[M+K+HCOOH]+	14.4925	3	0.7429	rp	28789-35-7	168836	HMDB0036328	-	C20216	36500.5	35265	41014.9	20866.6	22886.8	22110.2	61138.2	59149.7	58141.2	44326.4	44817.9	43772.3	-
MEDL00063	T3_positive	4-Hydroxybenzaldehyde	Phenolic acids	Phenolic acids	C7H6O2	145.028	122.037	2.8853	[M+Na]+	1.88357	3	0.7429	rp	123-08-0	126	HMDB0011718	-	C00633	129438	127752	147037	188045	205479	194433	69396.5	87176.9	78420.5	186966	203771	203632	ko01100
MW0122463	T3_positive	PKR Inhibitor	Benzene and substituted derivatives	Benzene and substituted derivatives	C13H8N4OS	269.05	268.042	0.866	[M+H]+	0.296	3	0.7427	rp	608512-97-6	6490494	-	-	-	6557.63	4329.77	7773.63	6681.06	2179.85	4901.48	417.58	1962.59	1118.71	2011.93	1789.44	1896.92	-
MW0126368	T3_positive	Quinacridone	Others	Ketone compounds	C20H12N2O2	313.107	312.09	1.242	[M+H]+	0.30575	3	0.7424	rp	1047-16-1	13976	HMDB0034058	-	-	49.47	470.98	394.5	482.36	416.36	1198.78	3869.6	11824	2110.03	901.34	947.31	876.14	-
MEDN0150	T3_positive	8-Hydroxyguanosine	Nucleotides and derivatives	Nucleotides and derivatives	C10H13N5O6	282.08	299.087	0.8857	[M+H-H2O]+	10.3352	3	0.7423	rp	3868-31-3	135407175	HMDB0002044	-	-	12316.4	12923.5	7233.25	49010.5	45822.5	54394.7	187283	176699	193887	68590	68882.5	68884.3	-
MEDN0261	T3_positive	Indole-3-propionic acid	Alkaloids	Plumerane	C11H11NO2	401.147	189.079	3.0625	[2M+Na]+	2.94489	3	0.7421	rp	830-96-6	3744	HMDB0002302	6602	-	21425.9	17751.8	16145.3	806.74	314.51	387.49	913.96	232.59	641.74	6174.36	6190.26	5855.67	-
MEDP0526	T3_positive	6-Dimethylaminopurine	Nucleotides and derivatives	Nucleotides and derivatives	C7H9N5	365.135	163.086	7.0776	[2M+K]+	1.93556	3	0.7419	rp	938-55-6	3134	HMDB0000473	5460	-	12190	9529.75	11251	13932.9	14045.5	15171.9	23932.5	17300.7	15871.3	13997.4	14125.3	14041.5	-
MW0143170	T3_positive	4,21-Dehydrocorynantheine aldehyde	Others	Aldehyde compounds	C21H23N2O3+	352.173	351.171	2.6879	[M+H]+	0.33075	3	0.7418	rp	85925-15-1	11953961	-	-	C11679	2572.68	4113.16	5398.55	103.82	211.78	62.47	11706.6	2764.53	10344.9	5032.09	4795.25	4860.97	ko00901
MEDN1584	T3_positive	Tetrahydrocurcumin	Phenolic acids	Phenolic acids	C21H24O6	762.346	372.157	5.2495	[2M+NH4]+	5.62111	3	0.7417	rp	36062-04-1	124072	HMDB0005789	-	-	8616.74	3684.95	1517.33	42362.7	32657.8	34298.6	14577.3	2584.37	18201	17703.2	17568.3	17706.6	-
MW0127216	T3_positive	2-(Octylthio)ethanol	Alcohol and amines	Alcohols	C10H22OS	191.142	190.139	3.4005	[M+H]+	0.34025	3	0.7416	rp	3547-33-9	19079	-	-	C18863	47960.9	45982.8	42637.7	1913.31	4609.29	4491.42	1087.18	3052.25	2907.07	12622.5	13137.5	13520	-
MW0010239	T3_positive	Colchicine	Alkaloids	Alkaloids	C22H25NO6	399.165	399.168	3.0284	[M+]+	9.98956	3	0.7414	rp	64-86-8 | 30512-31-3	6167	-	1911	C07592	81342.4	94433.9	94055.4	34469.1	32696.3	39049.5	32423.9	12709.9	13031.2	48851.3	49609.5	48894.8	ko00950,ko01110
MW0154379	T3_positive	Neostigmine methylsulfate	Benzene and substituted derivatives	Benzene and substituted derivatives	C13H22N2O6S	335.124	334.12	3.1024	[M+H]+	0.35675	3	0.7412	rp	51-60-5	5824	-	-	C08200 | C75419	43764.7	46075.1	44845.5	3778.2	2866.66	11235.4	35827.6	40064.6	32378.3	37612.4	38664	37763.7	-
MEDL01822	T3_positive	4,5-Dihydropiperlonguminine	Alkaloids	Alkaloids	C16H21NO3	298.149	275.152	0.866	[M+Na]+	0.359	3	0.7411	rp	23512-53-0	12682184	HMDB0041488	-	-	489.04	511.04	1072.79	2520.24	5850.21	7001.57	34638.8	33351.2	32190.2	9420.65	9622.77	9570.23	-
MEDP0012	T3_positive	Ornithine	Amino acids and derivatives	Amino acids and derivatives	C5H12N2O2	354.175	132.09	2.0165	[2M+NH4]+	16.1154	3	0.7408	rp	3184-13-2	6262	HMDB0000214	27	C00077	11317	12663	16344.4	9248.41	8985.38	5761.09	10002.7	8669.07	8492.93	11652.9	11631.4	10897.8	ko00220,ko00330,ko00470,ko00480,ko01100,ko01110,ko01210,ko01230,ko02010,ko04148
MW0107641	T3_positive	L-Acetopine	Amino acids and derivatives	Amino acids and derivatives	C8H16N4O4	271.079	232.117	1.0237	[M+K]+	0.38775	3	0.7404	rp	18416-86-9	22675590	HMDB0039111	-	-	9287.86	16780.4	11209.4	21227.8	15808.2	10301	28959.5	26437.4	21099.5	6175.76	5771.28	4490.21	-
MW0003347	T3_positive	2-phenyl-N-(4-sulfamoylbenzyl)acetamide	Benzene and substituted derivatives	Benzene and substituted derivatives	C15H16N2O3S	305.1	304.088	6.0789	[M+H]+	0.408	3	0.7399	rp	41352-39-0	4119643	-	-	-	14038.9	13206.8	10500.7	762.08	25.08	691.33	18775.6	131.35	51335.7	2710.23	2742.38	2325.07	-
MEDL02380	T3_positive	Phthalic acid	Phenolic acids	Phenolic acids	C8H6O4	211.096	166.027	3.6582	[M-H+2Na]+	15.9898	3	0.7395	rp	88-99-3	1017	HMDB0002107	6489	C01606	3013.12	6551.94	4974.83	1098.7	3246.81	1367.36	137884	104568	107255	71099.6	76081.9	75376.7	ko01100,ko02010
MW0141917	T3_positive	3-(2-Hydroxyphenyl)catechol	Benzene and substituted derivatives	Benzene and substituted derivatives	C12H10O3	287.031	202.063	0.6098	[M+K+HCOOH]+	1.41755	3	0.7395	rp	91368-55-7	569	-	-	C03569	88678.5	63210.2	73537.9	63576.6	56333	67963.3	54062.8	52524.8	50704.4	76982.8	80468.5	79725.1	ko01100
MEDP1478	T3_positive	4-Pentenoic acid	Organic acids	Organic acids	C5H8O2	169.049	100.052	3.2219	[M+Na+HCOOH]+	2.67598	3	0.7392	rp	591-80-0	61138	HMDB0031602	-	-	155213	77851.8	83172.4	63748.9	67256.2	80288.8	15377.3	14955.9	15556.9	41229.4	41328.7	41074.3	-
MW0126947	T3_positive	Vidarabine	Nucleotides and derivatives	Nucleotides and derivatives	C10H13N5O4	291.087	267.097	2.7475	[M+Na]+	16.7551	3	0.7391	rp	24356-66-9	21704	HMDB0014340	-	C07195	445.93	321.63	13166.6	2477.37	2638.64	2554.5	370332	364825	330899	220307	220291	221342	-
MW0138085	T3_positive	Epimedin C	Flavonoids	Flavonols	C39H50O19	823.297	822.295	4.442	[M+H]+	0.450325	3	0.7389	rp	110642-44-9	5748394	-	-	-	2127.82	2339.35	4447.47	7268.89	7661.12	3838.96	2590.99	2680.02	475.12	2074.97	2008.1	2153.18	-
MW0127323	T3_positive	4-(Phenylthio)phthalonitrile	Heterocyclic compounds	Heterocyclic compounds	C14H8N2S	237.046	236.041	1.1326	[M+H]+	0.4525	3	0.7388	rp	77474-63-6	371801	-	-	-	129.84	139.98	171.22	3197.48	4234.95	4371.2	330.17	7.16	124.27	1514.42	1503.43	1418.73	-
MEDL02383	T3_positive	Ethyl gallate	Phenolic acids	Phenolic acids	C9H10O5	397.11	198.053	3.0824	[2M+H]+	2.92859	3	0.7381	rp	831-61-8	13250	HMDB0033836	-	-	9846.94	11439.3	8852.41	12464.5	10510.4	9454.22	40455.4	42680.5	38958.9	19986.3	20037	20052	-
MW0004333	T3_positive	4-(4-nitrophenyl)-N-phenyl-1,3-thiazol-2-amine	Benzene and substituted derivatives	Benzene and substituted derivatives	C15H11N3O2S	315.093	297.057	0.64	[M+NH4]+	0.4935	3	0.7378	rp	102183-91-5	677913	-	-	-	2687.54	14446.3	15113	12046.1	12543.1	15615.4	6515.9	6537.98	13327.1	15130.9	16033.5	14582.3	-
MW0123110	T3_positive	Biopterin	Heterocyclic compounds	Heterocyclic compounds	C9H11N5O3	237.086	237.086	1.3816	[M+]+	1.95771	3	0.7378	rp	22150-76-1	135403659	HMDB0000468	-	-	17735.6	17402.6	16237.4	5937.96	2566.71	7038.65	19734.7	19553.5	11725.9	16794.8	16819.2	16818.9	-
MEDL01821	T3_positive	3-Furoic acid	Organic acids	Organic acids	C5H4O3	159.028	112.016	1.3816	[M+HCOO+2H]+	3.4163	3	0.7378	rp	488-93-7	10268	HMDB0000444	5433	-	87821.2	87778.6	85762	39835	39649.2	45855.2	29370.1	27945.4	22301.2	57098	57114.7	57756.1	-
MEDL02176	T3_positive	6-Methylcoumarin	Lignans and Coumarins	Coumarins	C10H8O2	161.059	160.052	2.9833	[M+H]+	3.5038	3	0.737	rp	92-48-8	7092	HMDB0032394	-	-	7191.66	9123.13	9633.18	34807.3	53053.2	30192	6321.43	7076.28	6555.5	17612.4	17724.3	17854.5	-
MEDL02459	T3_positive	4-Pyridoxic acid	Others	Vitamin	C8H9NO4	183.05	183.053	0.8461	[M+]+	7.1666	3	0.7368	rp	82-82-6	6723	HMDB0000017	239	C00847	78222.6	69234.9	96808.3	84587.3	89928.1	85316.7	43403.1	27923.4	42423	68551.4	68436.9	76076.4	ko00750,ko01100
MW0160398	T3_positive	UMP dianion	Nucleotides and derivatives	Nucleotides and derivatives	C9H11N2O9P-2	360.982	322.02	0.8857	[M+K]+	0.54275	3	0.7366	rp	3387-36-8	1778309	-	-	-	21341.4	21232.3	12817.6	11870.5	15029.7	18718.8	15498	16295.2	16620.6	14367.3	14632.6	14075.8	-
MW0124163	T3_positive	Formylfusarochromanone	Others	Ketone compounds	C16H20N2O5	321.147	320.137	3.6181	[M+H]+	0.55475	3	0.7363	rp	136685-28-4	131752501	HMDB0038970	-	-	1996.99	3438.1	2228.78	8751.94	8941.25	8309.93	1708.26	1206.86	1465.79	4179.33	3869.76	4177.95	-
MW0161303	T3_positive	Benzeneacetonitrile, 4-hydroxy-3-methoxy-alpha-(3-(methylamino)propyl)-alpha-(1-methylethyl)-	Benzene and substituted derivatives	Benzene and substituted derivatives	C16H24N2O2	315.15	276.184	0.6295	[M+K]+	0.55475	3	0.7363	rp	71539-08-7	10016311	-	-	-	10890.5	7132.08	10668.3	3643.19	4613.78	5143.94	5738.57	6458.02	4817.07	6031.11	5844.06	5759.93	-
MW0109300	T3_positive	Prilocaine	Alcohol and amines	Amines	C13H20N2O	287.095	220.158	1.9968	[M-2H+3Na]+	3.8963	3	0.7356	rp	721-50-6	4906	HMDB0014888	-	C07531	992.65	1387.09	782.27	3546.28	4419.09	4486.32	893.48	2976.04	630.74	1571.63	1507.8	1520.35	-
MEDL01868	T3_positive	[6]-Gingerdione	Phenolic acids	Phenolic acids	C17H24O4	377.142	292.168	2.1373	[M+K+HCOOH]+	16.5271	3	0.7356	rp	61871-71-4	162952	HMDB0039275	-	C10459	31710.9	41370.9	38424.5	13310.3	14397.3	13773.8	27122.3	21829	12657.8	29932	29832.1	30736.4	-
MW0143830	T3_positive	6'''-Feruloylspinosin	Flavonoids	Flavones	C38H40O18	785.236	784.221	1.481	[M+H]+	0.592563	3	0.7354	rp	77690-92-7	21597353	-	-	C17836	1469.7	840.58	802.58	801.79	5682.89	5676.51	45.73	252.55	329.43	1180.49	1136.05	1176.13	-
MEDP2175	T3_positive	Baicalein 7-methyl ether	Flavonoids	Flavones	C16H12O5	331.081	284.068	4.7877	[M+HCOO+2H]+	4.94747	3	0.7352	rp	29550-13-8	471719	-	-	-	46950.8	35108.2	47740.9	38113.8	26854.3	32165.2	82004.4	97618.7	70361.6	39903.9	38951.6	39822.1	-
MW0108980	T3_positive	O-Desaryl Ranolazine	Benzene and substituted derivatives	Benzene and substituted derivatives	C17H27N3O3	322.212	321.205	8.8268	[M+H]+	0.6045	3	0.7351	rp	172430-46-5	46781239	-	-	-	6338.81	5505.23	3563.4	5306.52	3044.25	2834.24	2732.65	1129.37	525.04	3616.22	3866.87	2790.42	-
MW0155598	T3_positive	Pittoside A	Terpenoids	Triterpene Saponin	C41H68O13	751.461	768.466	5.9091	[M+H-H2O]+	2.05005	3	0.7347	rp	75303-44-5	441940	-	-	C08969	1973.3	3987.78	3394.6	128313	127952	132161	34020.9	42048.9	27604.4	76605.9	75822.9	68092.1	-
MEDL01875	T3_positive	[10]-Shogaol	Phenolic acids	Phenolic acids	C21H32O3	333.241	332.235	5.9685	[M+H]+	5.95163	3	0.7345	rp	36752-54-2	6442612	HMDB0031462	-	-	32707.8	38938.1	29803.3	4479.69	1572.1	2835.82	6475.58	6448.45	4346.92	11065	12342.4	12146.2	-
MW0156445	T3_positive	Rugosinone	Others	Ketone compounds	C19H15NO6	724.207	353.09	2.1591	[2M+NH4]+	7.43211	3	0.7343	rp	73609-04-8	442350	-	-	C09634	497204	490123	772268	196735	425131	419588	50796.1	175595	53914.1	412517	404998	363485	-
MW0120953	T3_positive	5,6,7,8-Tetrahydropterin-6-carboxylic acid	Organic acids	Organic acids	C7H9N5O3	440.176	211.071	2.4714	[2M+NH4]+	3.73762	3	0.7343	rp	7449-02-7	135911925	HMDB0060410	-	C20239	40.54	176.11	10256.8	1975.73	2141.26	28043.8	734194	729552	716097	277072	277079	268678	ko00790,ko01100
MEDP0902	T3_positive	12-Hydroxydodecanoic acid	Lipids	Free fatty acids	C12H24O3	181.158	216.173	4.7679	[M+H-2H2O]+	2.87787	3	0.7339	rp	505-95-3	79034	HMDB0002059	6465	C08317	4405.21	5404.26	6878.45	187476	182282	167792	9625.66	149.89	152.03	70951.4	71695.2	71767.1	-
MW0113003	T3_positive	4-((2-(((1R,2R)-2-hydroxycyclohexyl)amino)benzo[d]thiazol-6-yl)oxy)-N-methylpicolinamide	Alcohol and amines	Amines	C20H22N4O3S	399.14	398.141	0.8461	[M+H]+	0.6535	3	0.7339	rp	953769-46-5	46184986	-	-	-	2215.43	83.77	2859.76	15061.6	4571.43	22053.7	1950.9	1090.21	1080.83	5907.41	5869.24	6014.63	-
MW0168528	T3_positive	Octhilinone	Others	Ketone compounds	C11H19NOS	231.158	213.119	4.0747	[M+NH4]+	0.6625	3	0.7337	rp	26530-20-1	33528	-	-	C18752	5031.32	1893.5	4792.39	18758.4	17249.7	15744.8	30581.7	26932.9	27559	21796.2	21388.6	22433.2	-
ZINC15149368	T3_positive	2-Phloroeckol	Heterocyclic compounds	Heterocyclic compounds	C24H16O12	543.386	496.064	5.6871	[M+HCOO+2H]+	11.0379	3	0.7337	rp	89444-89-3	5320532	-	-	-	20892.7	10138.9	6693.38	5049.96	15718.9	145614	9764.98	27483.3	9169.49	23240	23457.2	23232.4	-
MEDP1052	T3_positive	N,-N-diacetyl-O-methylhydroxylamine	Alcohol and amines	Polyamines	C5H9NO3	154.041	131.058	2.5498	[M+Na]+	16.3068	3	0.7337	rp	128459-09-6	538412	-	-	-	329979	328906	296639	350040	331002	346016	322147	323748	323691	365723	364927	366753	-
MEDP0291	T3_positive	3,7-Dimethyluric acid	Amino acids and derivatives	Amino acids and derivatives	C7H8N4O3	410.164	196.06	1.9473	[2M+NH4]+	19.4718	3	0.7337	rp	13087-49-5	83126	HMDB0001982	-	C16360	5817.03	1215.43	3006.4	1761.25	1947.07	4024.16	36255.1	32977.5	35211	14553.8	12999.8	13555.4	ko00232
MW0111391	T3_positive	4-O-feruloyl-D-quinic acid	Organic acids	Organic acids	C17H20O9	386.145	368.111	3.7179	[M+NH4]+	0.669	3	0.7336	rp	76272-56-5	10177048	-	-	-	41873.7	35223.2	44174.5	26964.7	29301.8	26867.3	1984.66	3077.58	2807.16	19253.8	19508.1	19874.3	-
MW0000171	T3_positive	Catharanthine	Alkaloids	Plumerane	C21H24N2O2	359.167	336.184	3.936	[M+Na]+	12.2877	3	0.7332	rp	2468-21-5	5458190	-	-	-	49975.6	49125.3	42505.2	4848.06	3660.74	7089.62	676.58	1415.19	1121.48	15430.6	15413.9	15679.8	-
MADN0572	T3_positive	Homovanillic Acid sulfate (sodium salt)	Organic acids	Organic acids	C9H10O7S	263.027	262.015	0.6098	[M+H]+	0.69125	3	0.733	rp	38339-06-9	29981063	HMDB11719	-	-	1984.62	1628.07	1230.28	3253.97	2107.91	2494.18	2482.88	1034.04	933.48	2979.21	2716.37	2933.5	-
MW0013407	T3_positive	2-Benzyl-1-octanol	Benzene and substituted derivatives	Benzene and substituted derivatives	C15H24O	441.371	220.183	8.2522	[2M+H]+	6.51317	3	0.733	rp	107613-28-5	13750453	HMDB0134152	-	-	2143.12	1648.41	855.79	2213.83	721.75	3489.58	31726.8	35315.2	32503.4	12592.5	12885.2	11681.4	-
ZINC14719968	T3_positive	Tanshinlactone	Terpenoids	Ditepenoids	C17H12O3	328.295	264.079	4.5508	[M+CH3CN+Na]+	2.44526	3	0.7327	rp	105351-70-0	5321617	-	-	-	9436.7	5568.82	8769.93	3750.06	431.59	20395	4327.2	11881.7	5596.02	8186.23	8527.59	8007.4	-
MW0002666	T3_positive	2-Amino-4-methylbenzophenone	Benzene and substituted derivatives	Benzene and substituted derivatives	C14H13NO	212.112	211.1	0.6098	[M+H]+	0.71475	3	0.7324	rp	4937-62-6	78651	-	-	-	2737.18	1000.59	1296.23	2684.22	1536.81	1317.07	2581.85	1450.99	1519.93	1369.89	1316.79	1376.66	-
MW0054658	T3_positive	Makisterone A	Others	Ketone compounds	C28H46O7	495.334	494.324	7.5776	[M+H]+	0.71613	3	0.7324	rp	20137-14-8	12312690	-	-	C16874	948.31	27518.2	26753	2205.01	27592.8	75708.1	277.45	13818.3	707.34	24787.4	24896	23766.8	-
MW0054350	T3_positive	Ligstroside	Terpenoids	Monoterpenoids	C25H32O12	525.196	524.189	5.5868	[M+H]+	0.718634	3	0.7324	rp	35897-92-8	14136859	HMDB0034751	-	-	884.91	653.07	544.2	211.83	329.04	605.48	6693.76	8510.24	6922.45	1288.11	1373.63	1012.78	-
MEDP0618	T3_positive	Carnitine-2-methyl-C4	FA	CAR	C12H23NO4	491.337	245.163	5.5265	[2M+H]+	5.73673	3	0.7323	rp	31023-25-3	6426901	HMDB0000378	-	-	36781.7	31112.2	4531.93	15374.1	15886.8	7387.32	9868.4	9871.23	12465	18249.9	18652.6	17934.9	-
FDATN01039	T3_positive	Racanisodamine	Alkaloids	Tropan alkaloids	C17H23NO4	306.165	305.163	1.8385	[M+H]+	0.72925	3	0.7321	rp	17659-49-3 | 55869-99-3 | 134355-54-7	2198	-	44029	-	5789.96	5405.35	5316.35	236.08	426.68	65.95	2075.62	1284.45	1849.04	2856.19	3003.69	2973.64	-
MEDL02624	T3_positive	Piperlonguminine	Alkaloids	Alkaloids	C16H19NO3	564.3	273.137	4.8277	[2M+NH4]+	4.49229	3	0.7317	rp	5950-12-9	5320621	HMDB0030187	-	-	74740.3	75208.4	80005	5539.48	4460.3	3757.91	41238.4	30333.2	32466.5	38730.9	39846.8	38793.4	-
MEDP0039	T3_positive	Betaine	Alkaloids	Alkaloids	C5H11NO2	156.038	117.079	2.5498	[M+K]+	11.89	3	0.7315	rp	107-43-7	247	HMDB0000043	-	C00719	108127	107521	99792.9	118138	108358	114829	106341	113557	113658	118986	118536	119041	ko00260,ko01100,ko02010
ZINC14648893	T3_positive	1,2,3,6,7-Pentamethoxyxanthone	Flavonoids	Other Flavonoids	C18H18O7	346.331	346.105	6.3909	[M+]+	11.8154	3	0.7312	rp	64756-86-1	15693541	-	-	-	9157.61	5487.6	8295.85	24215.5	9069.3	18098.1	26655.9	32940.8	19313.1	12932.8	13032.9	13507.8	-
MEDP1904	T3_positive	1-(9Z,12Z-octadecadienoyl)-glycero-3-phosphoethanolamine	GP	LPE	C23H44NO7P	478.292	477.286	6.7084	[M+H]+	4.08658	3	0.731	rp	85046-18-0	52925130	HMDB0011507	-	-	2.7279e+06	2.66142e+06	2.71154e+06	2.27489e+06	2.32976e+06	2.03241e+06	344914	332258	301183	2.22576e+06	2.21598e+06	2.1981e+06	-
MW0138335	T3_positive	(Z)-3-[4,5-dihydroxy-2-(2-hydroxypropan-2-yl)-2,3-dihydro-1-benzofuran-7-yl]prop-2-enoic acid	Organic acids	Organic acids	C14H16O6	281.101	280.095	3.1622	[M+H]+	0.77925	3	0.7309	rp	13781-46-9	131751501	HMDB0033884	-	-	13936.4	12122.5	13299	593.28	1422.79	943.62	3077.71	2294.03	3235.59	6515.09	6581.92	6587.23	-
MEDN0420	T3_positive	Acetylglycine	Amino acids and derivatives	Amino acids and derivatives	C4H7NO3	117.035	117.043	1.724	[M+]+	20.7337	3	0.7308	rp	543-24-8	10972	HMDB0000532	5517	-	3847.63	3518.32	3840.33	3483.75	4110.35	3913.55	3154.23	2816.16	3409.1	4905	4900.27	4978.47	-
MEDP1674	T3_positive	Val-Val-Val	Amino acids and derivatives	Amino acids and derivatives	C15H29N3O4	357.248	315.216	0.7872	[M+CH3CN+H]+	4.15257	3	0.7308	rp	28130-13-4	7020215	-	-	-	6599.18	6677.35	6776.87	8186.62	4616.79	10972.8	2922.16	1964.4	2219.02	6282.23	6147.32	6284.2	-
MEDL01839	T3_positive	8-Methyl-6-nonenoic acid	Organic acids	Organic acids	C10H18O2	171.137	170.131	4.6893	[M+H]+	0.80025	3	0.7304	rp	59320-77-3	5365959	HMDB0012183	-	C18202	2000.65	2995.67	847.75	215803	244971	196419	10434.1	8895.27	45151.8	127691	126087	127762	ko00996,ko01100,ko01110
MW0127213	T3_positive	Isopropyl methyl sulfide	Alcohol and amines	Alcohols	C4H10S	108.088	90.0503	4.0054	[M+NH4]+	0.802625	3	0.7303	rp	1551-21-9	15246	HMDB0040576	-	-	120.08	309.3	206.73	2613.86	1632.61	2664.57	389.71	114.43	215.5	723.56	700.89	623.27	-
MEDL02211	T3_positive	Sesamol	Lignans and Coumarins	Lignans	C7H6O3	139.038	138.032	3.4447	[M+H]+	0.526976	3	0.73	rp	533-31-3	68289	HMDB0033812	-	C10832	1064.61	1312.8	484.37	5057.73	4699.18	2551.33	502200	438632	455771	258615	262596	259984	-
MEDL02396	T3_positive	Sucrose	Others	Saccharides	C12H22O11	365.105	342.116	8.7683	[M+Na]+	10.2105	3	0.7298	rp	57-50-1	5988	HMDB0000258	-	C00089	5201.88	1455.26	2744.5	1369.57	4736.49	4760.07	7719.06	11235	14199.9	8728.92	8633.12	8733.08	ko00052,ko00500,ko01100,ko01110,ko02010
MW0005908	T3_positive	9,10-Anthracenediol, 9,10-dihydro-9,10-diphenyl-	Benzene and substituted derivatives	Benzene and substituted derivatives	C26H20O2	387.143	364.146	5.4267	[M+Na]+	0.825	3	0.7298	rp	6318-17-8	94976	-	-	-	53207.7	40556	13516.5	21927.3	29171.8	14739.8	45623.9	35361.2	40661	45686.4	43449.4	46172.6	-
MEDP1604	T3_positive	3-Indoleacetonitrile	Alkaloids	Plumerane	C10H8N2	203.081	156.069	1.5605	[M+HCOO+2H]+	4.12901	3	0.7292	rp	771-51-7	351795	HMDB0006524	-	C02938	9061.68	7845.43	9497.5	6426.77	2307.34	10665.2	39902.6	41540.9	23315.5	11828	12333.2	12284.6	ko00380,ko01100
MEDL01940	T3_positive	Feruloylputrescine	Alkaloids	Phenolamine	C14H20N2O3	529.298	264.147	5.7274	[2M+H]+	3.04972	3	0.729	rp	501-13-3 | 91000-11-2	5281796	HMDB0139553	-	-	95667	97654	64943.9	19279.6	24699.6	28899.4	1088.96	560.38	872.47	35007.7	35449.9	35266.7	-
MW0007104	T3_positive	Famoxadone	Benzene and substituted derivatives	Benzene and substituted derivatives	C22H18N2O4	397.114	374.127	0.8414	[M+Na]+	0.857	3	0.729	rp	131807-57-3	213032	-	72392	-	6712.24	2597.1	5778.76	1867.39	5214.41	2887.84	267.52	1337.49	689.75	3152.63	4258.09	4061.84	-
ZINC85508046	T3_positive	Stephisoferuline	Alkaloids	Alkaloids	C29H33NO9	540.223	539.216	6.2092	[M+H]+	0.868298	3	0.7288	rp	30511-63-8	21593985	-	-	-	150.13	96.09	494.72	18582.8	20883.3	20105.8	188.97	4760.59	258.39	2980.12	3586.6	3284.5	-
MW0145164	T3_positive	Anthragallol	Benzene and substituted derivatives	Benzene and substituted derivatives	C14H8O5	301.008	256.037	0.6348	[M-H+2Na]+	2.73249	3	0.7287	rp	602-64-2	11768	-	-	-	91055.1	90894.6	89250.1	37566.6	33551.6	36178.8	36165.7	33082	33931.1	75656.9	76387.4	76417.1	-
MW0147037	T3_positive	Cammaconine	Alkaloids	Terpenoid alkaloids	C23H37NO5	425.3	407.267	6.3002	[M+NH4]+	0.222856	3	0.7284	rp	32152-70-8	441715	-	-	C08666	969.18	1138.63	814.62	14725.5	12878.6	12791.9	203.88	129.78	153.81	3264.76	3135.68	3232.73	-
MEDP0611	T3_positive	N-Acetylhistidine	Amino acids and derivatives	Amino acids and derivatives	C8H11N3O3	395.159	197.08	1.8199	[2M+H]+	15.5164	3	0.7283	rp	2497-02-1	75619	HMDB0032055	-	C02997	45593	43812.8	76719.4	1656.48	2010.85	1447.31	79914	79293.4	92613.2	22538.3	23420.8	22167	-
MEDP0298	T3_positive	Aminocaproic acid	Organic acids	Organic acids	C6H13NO2	173.127	131.095	1.9177	[M+CH3CN+H]+	6.67725	3	0.7281	rp	60-32-2	564	HMDB0001901	-	C02378	2277.67	1913.57	2552.61	812.41	2275.36	6823.21	2674.36	3089.27	1236.16	3522.41	3578.71	3542.67	ko01100
MW0016013	T3_positive	Avocadene 1-acetate	FA	Others	C19H36O4	329.267	328.261	6.6088	[M+H]+	0.8995	3	0.728	rp	24607-09-8	3624980	HMDB0031043	-	-	10018.1	15893.7	7689.28	8557.09	5756.78	5924.48	12373.7	15246.6	14789.1	13625.4	14060.5	14019.9	-
MW0120095	T3_positive	4,6-Dimethyl-2-[3-(4-morpholinyl)propylamino]-3-pyridinecarbonitrile	Heterocyclic compounds	Heterocyclic compounds	C15H22N4O	275.185	274.179	3.9557	[M+H]+	0.9035	3	0.7279	rp	831183-48-3	2013066	-	-	-	5260.09	4518.5	5063.12	727.82	805.74	621.98	297.07	431.68	721.37	1738.23	1919.93	1797.61	-
MW0147203	T3_positive	Carnosifloside I	Steroids	Steroid	C42H68O13	763.45	780.466	8.0158	[M+H-H2O]+	11.9942	3	0.7269	rp	109985-90-2	11953915	-	-	C08790	77.96	69.73	4864.87	2415.52	4332.81	18352.7	558.6	4576.4	107.12	15632.8	17080	17394.6	-
MW0107779	T3_positive	Leu-Asn	Amino acids and derivatives	Amino acids and derivatives	C10H19N3O4	314.145	245.138	1.4015	[M+Na+HCOOH]+	3.66051	3	0.7268	rp	14608-81-2	7016078	-	-	-	14641.8	13016.4	17303.2	13489.8	10952.8	11078.4	4052.16	7103.85	8925.82	10260.8	10231.3	9923.6	-
MEDP0677	T3_positive	1-Butylamine	Alkaloids	Alkaloids	C4H11N	158.059	73.0891	1.5605	[M+K+HCOOH]+	3.00919	3	0.7264	rp	109-73-9	8007	HMDB0031321	-	-	1431.31	662.88	2435.43	891.67	266.23	829.71	7688.29	8155.07	4612.85	2787.83	2496.04	2744.61	-
MW0001387	T3_positive	Tribenzoyl d-1,6-galactosan	Benzene and substituted derivatives	Benzene and substituted derivatives	C27H22O8	513.102	474.132	2.1253	[M+K]+	0.986647	3	0.7259	rp	5334-19-0	219726	-	-	-	51359.1	38201	35034.2	24593.5	28063.2	17719.7	1814.09	4178.05	4104.21	22936.6	23300.3	22693.8	-
MW0108916	T3_positive	N-succinyl-L,L-2,6-diaminopimelate	Organic acids	Organic acids	C11H18N2O7	313.098	290.111	0.6164	[M+Na]+	1.0025	3	0.7256	rp	26605-36-7	25202447	HMDB0012267	-	C04421	70756.4	64122.9	68851.9	42788.1	49962.4	51636	36956.2	40901.9	35177.1	52378.5	51784.4	54682.7	ko00300,ko01100,ko01230
MW0053954	T3_positive	CID 3083497	Others	Lactones	C44H70O16	855.495	854.466	8.7683	[M+H]+	15.9319	3	0.7254	rp	174902-16-0	3083497	HMDB0041548	-	-	452.49	118.23	31.17	403.36	371.35	4451.35	9188.07	24799.4	29781.2	11102.2	15723.4	14412.5	-
MW0161350	T3_positive	Geranyl beta-D-glucopyranoside	Alcohol and amines	Alcohols	C16H28O6	334.221	316.189	5.1671	[M+NH4]+	1.028	3	0.7249	rp	22850-13-1	10710515	-	-	-	3059.12	330.5	4759.95	9401.53	7317.76	3933.69	1902.92	1771.6	1678.9	5047.52	4531.85	4958.67	-
MW0122725	T3_positive	SecinH3	Alcohol and amines	Amines	C24H20N4O4S	461.133	460.12	0.9055	[M+H]+	1.03038	3	0.7249	rp	853625-60-2	1029232	-	-	C76746	553.9	1690.9	1476.23	12959.7	8236.03	18184.4	23512.4	15412.7	19932.4	6339.24	6133.31	5441.35	-
MW0111185	T3_positive	N,N-Dimethyl-N'-(3-thienylmethyl)-1,2-ethanediamine	Alcohol and amines	Amines	C9H16N2S	185.114	184.103	6.1893	[M+H]+	1.04825	3	0.7245	rp	892593-13-4	4723866	-	-	-	74239.6	80489.5	24532	76096.4	86146	77155.7	142964	133471	147423	87563.8	90859	88705	-
MW0104737	T3_positive	2-Ethylhexyl hydrogen sulfate	Organic acids	Organic acids	C8H18O4S	249.06	210.093	4.4618	[M+K]+	1.05025	3	0.7244	rp	126-92-1	31364	HMDB0033373	-	-	2013.67	2445.16	2108.85	36207.6	36566.2	23105.2	2577.85	4567.66	3073.68	11421.8	11217.4	11459.1	-
MW0112021	T3_positive	2-[(6-Ethoxy-1,3-benzothiazol-2-yl)sulfanyl]-1-phenylethanone	Benzene and substituted derivatives	Benzene and substituted derivatives	C17H15NO2S2	330.059	329.054	0.8857	[M+H]+	1.0505	3	0.7244	rp	326007-75-4	796581	-	-	-	1131.03	1436.04	552.98	1184.96	1685.33	3033.14	2609.58	3441.4	1940.75	3697.62	3626.86	3621.15	-
MEDN0553	T3_positive	2-Methylbenzoic acid	Phenolic acids	Phenolic acids	C8H8O2	181.121	136.052	4.1463	[M-H+2Na]+	0.497809	3	0.7242	rp	118-90-1	8373	HMDB0002340	-	C07215	24696.5	22712.5	23227.2	6406.5	7924.73	11610.4	8505.69	8285.39	6433.94	16861.9	16713.8	17135.3	ko01100
MW0063689	T3_positive	Strictosidine	Alkaloids	Alkaloids	C27H34N2O9	531.229	530.226	1.9374	[M+H]+	1.07331	3	0.7239	rp	20824-29-7	161336	-	-	C03470	197.44	1995.69	1027.85	4404.58	5388.55	4929.04	2372.02	3136.77	3087.94	1069.22	1260.83	1292.12	ko00901,ko00996,ko01100,ko01110
MW0122665	T3_positive	2-Methyl-7-[phenyl(phenylamino)methyl]-8-quinolinol	Benzene and substituted derivatives	Benzene and substituted derivatives	C23H20N2O	379.121	340.158	2.846	[M+K]+	1.09175	3	0.7234	rp	6964-62-1	248986	-	-	-	1098.88	2294.19	1901.64	30.37	30.37	30.37	30.37	30.37	30.37	101.44	84.42	111.8	-
MW0157319	T3_positive	Synaptolepis factor K1	Terpenoids	Ditepenoids	C36H54O8	597.379	614.382	5.3065	[M+H-H2O]+	6.30075	3	0.7232	rp	66268-94-8	5281397	-	-	C09192	42524.6	9311.18	53008.1	2185.51	570.21	1240.03	354.13	2420.41	1306.61	6729.8	6621.1	6187.11	-
MW0138237	T3_positive	Geldanamycin	Heterocyclic compounds	Heterocyclic compounds	C29H40N2O9	561.274	560.273	4.6893	[M+H]+	1.10464	3	0.7231	rp	30562-34-6	5288382	-	45547	-	54174	74371.2	59093.5	3763.53	4006.94	6336.78	30826.6	20229.1	56570.9	37628	37560.6	36737	-
ZINC42807525	T3_positive	Hypopistephanine	Alkaloids	Alkaloids	C36H36N2O6	610.289	592.257	8.7687	[M+NH4]+	1.11944	3	0.7228	rp	33116-41-5	6711179	-	-	-	524.27	302.25	273.18	337.45	235.55	259.94	118.15	138.61	221.33	1053.19	1092.09	1042.3	-
MW0146340	T3_positive	Aspergillic acid	Organic acids	Organic acids	C12H20N2O2	471.296	224.153	6.6488	[2M+Na]+	8.9878	3	0.7224	rp	490-02-8 | 22810-67-9	10272	-	-	-	2295.09	6472.28	2099.59	122.69	479.31	712.85	7515.05	7167.47	6683.38	2643.36	2595.79	2789.94	-
MW0009107	T3_positive	Nitralin	Benzene and substituted derivatives	Benzene and substituted derivatives	C13H19N3O6S	346.101	345.099	0.8857	[M+H]+	1.1405	3	0.7223	rp	4726-14-1	20848	-	-	C19064	3973.16	2452.98	14684.4	2548.95	3302.58	5317.64	2462.9	320.74	263.58	4565.48	5266.05	6096.51	-
MW0118831	T3_positive	2-phenyl-5H,6H-[1,2,4]triazolo[1,5-c]quinazolin-5-one	Others	Ketone compounds	C15H10N4O	263.092	262.086	4.909	[M+H]+	1.1525	3	0.722	rp	104614-81-5	135465884	-	-	-	14209.4	32685.5	16195.7	2595.89	5235.96	2610.51	2004.45	982.55	1086.08	8219.67	8943.32	8686.96	-
MW0129934	T3_positive	1-O-E-Cinnamoyl-(6-arabinosylglucose)	Benzene and substituted derivatives	Benzene and substituted derivatives	C20H26O11	443.155	442.147	4.3959	[M+H]+	1.15753	3	0.7219	rp	181373-66-0	131750995	HMDB0030294	-	-	1694.72	1666.7	1421.3	7485.59	10434.9	7072.11	948.24	785.61	1445.47	3968.53	4144.86	4168.83	-
MW0147031	T3_positive	calyculin A	Organic acids	Organic acids	C50H81N4O15P	1047.53	1008.54	0.6295	[M+K]+	16.2558	3	0.7218	rp	101932-71-2	5311365	-	-	-	1653.81	349.35	1857.96	37.47	237.31	76.72	464.42	422.51	584.22	770.33	654.08	847.7	-
MW0129621	T3_positive	1-(4-Methylphenyl)-2-phenylethanone	Others	Ketone compounds	C15H14O	249.06	210.105	5.2866	[M+K]+	1.16275	3	0.7218	rp	2001-28-7	228016	-	-	-	32171.1	13959.5	32160	67238.6	70082.7	60904.4	698.44	516.29	310.09	35426.2	35258.5	35255.6	-
MW0141380	T3_positive	13E-Docosenamide	FA	Others	C22H43NO	360.323	337.334	8.1346	[M+Na]+	1.16275	3	0.7218	rp	3061-72-1	5365369	-	85041	-	2380.86	1811.56	1053.15	2549.44	4218.17	1659	568.82	763.08	3551.32	1776.03	1800.31	1718.32	-
MEDN0683	T3_positive	2-Naphthol	Phenolic acids	Phenolic acids	C10H8O	263.06	144.058	0.9055	[M+H]+	7.4752	3	0.7214	rp	135-19-3	8663	HMDB0012322	-	C11713	48916.4	67010.7	48077.1	114320	128121	127937	79419.3	63476.1	62272.9	116967	118305	116687	-
MW0056762	T3_positive	Panaxatriol	Terpenoids	Triterpene	C30H52O4	477.392	476.387	7.996	[M+H]+	1.17615	3	0.7214	rp	32791-84-7	73599	HMDB0038244	-	-	429.1	1822.15	546.21	9671.3	7261.51	17910.6	4734.88	6583.59	1150.06	7530.67	6324.2	3082.62	-
MEDP1027	T3_positive	Maltol	Heterocyclic compounds	Heterocyclic compounds	C6H6O3	275.061	126.032	0.8167	[2M+Na]+	20.9018	3	0.7214	rp	118-71-8	8369	HMDB0030776	-	C11918	231702	271134	240379	53194.8	56602.5	60039.1	17037	9840.95	9984.22	51207.9	54638.6	51979.1	ko00523,ko01110
MW0006578	T3_positive	(Z)-Cinnamyl acetate	Benzene and substituted derivatives	Benzene and substituted derivatives	C11H12O2	221.189	176.084	4.8277	[M-H+2Na]+	8.64719	3	0.7213	rp	21040-45-9	5315912	HMDB0029699	-	C12299	417838	388412	448459	65789.4	572461	781488	119297	133456	156419	417741	418602	421437	-
MW0143008	T3_positive	3-keto Petromyzonol	Benzene and substituted derivatives	Benzene and substituted derivatives	C24H40O4	375.286	392.293	8.7264	[M+H-H2O]+	3.54344	3	0.7213	rp	359436-56-9	46782022	-	45670	-	196.36	24.64	9.03	1939.85	6292.29	5411.73	29.97	265.36	706.37	1346.06	1444.73	1375.34	-
MW0055397	T3_positive	Notoginsenoside T1	Terpenoids	Triterpene Saponin	C36H60O10	670.441	652.419	5.5066	[M+NH4]+	16.3217	3	0.7211	rp	343962-53-8	131752527	HMDB0039049	-	-	1626.71	3791.09	2942.95	1406.9	1272.57	1662.22	202171	217678	85412.7	24737.4	25385.9	26068.6	-
MEDP2100	T3_positive	(1H-Indol-4-yl)methanamine	Alkaloids	Plumerane	C9H10N2	146.091	146.084	0.8461	[M+]+	17.8007	3	0.7208	rp	3468-18-6	280302	-	44973	-	13349.3	1699.27	9263.36	1018.44	3606.37	162.55	54807.5	62367.8	67851.9	27205.7	26681.2	27236.9	-
MW0116680	T3_positive	4-Thiazolylacetonitrile	Heterocyclic compounds	Heterocyclic compounds	C5H4N2S	125.025	124.01	0.6065	[M+H]+	1.203	3	0.7208	rp	7709-59-3	2762565	-	-	-	329662	299257	324119	221381	247083	254157	231625	240385	211471	295236	295103	298331	-
MEDP2211	T3_positive	4-(4-Hydroxyaniline)-6,7-Dimethoxyquinazoline-JANEX-1	Benzene and substituted derivatives	Benzene and substituted derivatives	C16H15N3O3	297.116	297.111	1.7491	[M+]+	14.0472	3	0.7205	rp	202475-60-3	3794	-	-	-	8158.85	8890.69	8386.5	1514.68	1562.18	745.87	2098.99	2454.91	1018.2	3995.78	4100	4225.37	-
MEDL02295	T3_positive	Hordenine	Alkaloids	Phenolamine	C10H15NO	369.19	165.115	4.3959	[2M+K]+	7.60112	3	0.7201	rp	539-15-1	68313	HMDB0004366	7055	C06199	199362	196011	191367	1150.94	329.8	1592.87	21329.3	5913.4	8935.62	86225.9	85478	85192.2	ko00350,ko01100
MEDP1395	T3_positive	Carnitine C17:0(Heptadecanoate)	FA	CAR	C24H47NO4	414.357	413.351	7.9166	[M+H]+	1.23189	3	0.7201	rp	106182-29-0	53477803	HMDB0006210	-	-	9285.73	11546.9	6369.91	5285.19	6361.33	5664.53	2983.96	3386.71	1798.46	8582.78	8369.86	8233.01	-
MEDP1645	T3_positive	Benzamide	Phenolic acids	Phenolic acids	C7H7NO	163.095	121.053	2.0362	[M+CH3CN+H]+	18.6676	3	0.7198	rp	55-21-0	2331	HMDB0004461	-	C09815	2985.26	3604.4	3095.69	4285.39	6792.53	4165.18	1125.3	1744.89	2024.9	3746.8	4899.45	4736.94	-
MEDP0587	T3_positive	N-Alpha-acetyllysine	Amino acids and derivatives	Amino acids and derivatives	C8H16N2O3	273.083	188.116	0.8461	[M+K+HCOOH]+	6.91588	3	0.7195	rp	152473-69-3	192590	HMDB0000446	-	-	303761	210694	294658	318181	329224	310813	206091	181084	211319	278565	278304	282242	-
MEDN0037	T3_positive	Dopamine	Alkaloids	Phenolamine	C8H11NO2	329.137	153.079	3.7673	[2M+Na]+	21.5378	3	0.7193	rp	62-31-7	681	HMDB0000073	64	C03758	58870.8	54376.7	52359.3	35948.3	29004.1	36641.5	4267.7	4395.51	6619.54	22772.5	23509.8	22650.8	ko00350,ko00950,ko00965,ko01100,ko01110
MEDL02591	T3_positive	Arecoline	Alkaloids	Piperidine alkaloids	C8H13NO2	173.131	155.095	3.0031	[M+NH4]+	7.26974	3	0.7182	rp	63-75-2	2230	HMDB0030353	-	C10129	43763	43042.6	42499.7	17215.9	20555.9	16803.6	22876.4	22665.6	20032.2	33365.8	33335.1	32449.5	-
MEDP0777	T3_positive	Diethyl malonate	Organic acids	Organic acids	C7H12O4	229.071	160.074	1.7241	[M+Na+HCOOH]+	8.06678	3	0.7181	rp	105-53-3	7761	HMDB0029573	-	-	7904.9	7781.94	5979.6	10936.1	6007.59	5911.45	375241	377185	374226	148203	150479	157513	-
MW0125790	T3_positive	Nicardipine	Heterocyclic compounds	Heterocyclic compounds	C26H29N3O6	502.19	479.206	2.6484	[M+Na]+	1.32678	3	0.7179	rp	55985-32-5	4474	HMDB0014760	-	C07264	9546.42	11363	7113.23	124.44	627.74	147.29	1039.54	1442.8	744.32	2809.72	2746.88	2792.82	-
MW0156419	T3_positive	Robinetinidol-(4alpha->8)-catechin-(6->4alpha)-robinetinidol	Flavonoids	Flavones	C45H38O18	867.211	866.206	3.0228	[M+H]+	2.0923	3	0.7178	rp	85820-29-7	442689	-	-	-	666.72	4047.53	607.84	109994	92520.4	90485.3	28652.7	54560.2	97391.4	39238.7	42395.2	41852	-
MW0011245	T3_positive	(3E,5Z)-3,5-Octadien-1-ol	Alcohol and amines	Alcohols	C8H14O	127.111	126.105	5.2767	[M+H]+	1.33725	3	0.7177	rp	70664-95-8	87170471	HMDB0040149	-	-	4509.81	6729.59	5405.54	4973.46	3533.83	3619.28	2965.66	2323.66	2977.61	4222.33	4396.24	4413.59	-
ZINC3871640	T3_positive	Balanol	Benzene and substituted derivatives	Benzene and substituted derivatives	C28H26N2O10	551.164	550.159	0.856	[M+H]+	1.35452	3	0.7173	rp	63590-19-2 | 167937-47-5	5287736	-	-	-	983.84	612.4	784.37	3152.13	3729.58	719.04	1318.73	288.63	868.13	1347.08	1369.46	1249.76	-
MW0111369	T3_positive	(+)-Pinoresinol 4-O-[beta-D-Glucopyranosyl-(1->2)-[beta-D-glucopyranosyl-(1->6)]-beta-D-glucopyranoside]	Benzene and substituted derivatives	Benzene and substituted derivatives	C38H52O21	845.286	844.3	0.8612	[M+H]+	16.7113	3	0.7168	rp	150035-90-8	73092584	HMDB0040669	-	-	27420.3	27099.9	9269.32	1571.45	1359.96	2340.19	4527.1	2006.25	2853.68	10645	10945.2	11070.8	-
MW0017012	T3_positive	Cerebroside B	SL	Cer	C41H77NO9	766.529	727.56	7.3193	[M+K]+	16.7222	3	0.7167	rp	88642-46-0	10010147	HMDB0035990	-	-	19188.1	6443.42	14324	22651	24873.7	9086.12	21607.1	25460.6	18600.5	33280.6	34158.2	33652.2	-
MEDN0604	T3_positive	Tetradecanedioic acid	Lipids	Free fatty acids	C14H26O4	343.154	258.183	7.0699	[M+K+HCOOH]+	2.57864	3	0.7163	rp	821-38-5	13185	HMDB0000872	5833	-	7599.3	12619	10411.1	16600.3	13108.2	16125.3	19819.9	19161.5	15844.6	16097.9	15720.5	15642.7	-
MW0004353	T3_positive	4-(Benzhydryloxy)-1-[3-(1H-tetraazol-5-YL)propyl]piperidine	Benzene and substituted derivatives	Benzene and substituted derivatives	C22H27N5O	416.177	377.222	1.2125	[M+K]+	1.4015	3	0.7162	rp	162641-16-9	6540277	-	45384	-	13636.1	12157.2	12462	903.84	719.96	1536.96	2840.14	1594.8	4159.57	3973.78	3907.97	3956.82	-
MW0106937	T3_positive	Glu-Ala	Amino acids and derivatives	Amino acids and derivatives	C8H14N2O5	303.067	218.09	1.1026	[M+K+HCOOH]+	16.7478	3	0.716	rp	21064-18-6	6992506	HMDB0003764	23969	-	173370	161668	176955	107781	94050.7	94456	46748.1	44965.8	43288.4	114765	114833	116250	-
MW0006725	T3_positive	Deoxynojirimycin Tetrabenzyl Ether	Benzene and substituted derivatives	Benzene and substituted derivatives	C34H37NO4	546.253	523.272	1.9572	[M+Na]+	1.41647	3	0.7158	rp	69567-11-9	11027759	-	45345	-	9939.25	7236.29	6647.35	657.01	436.77	565.06	10005.8	8112.32	8967.21	5608.59	5518.95	5612.11	-
MEDP1211	T3_positive	N-Acetylpyrrolidine	Alkaloids	Alkaloids	C6H11NO	227.164	113.084	4.3127	[2M+H]+	22.1186	3	0.7156	rp	4030-18-6	77650	-	263613	-	200552	201728	209397	877.8	655.48	8056.52	2214.95	573.51	2617.23	38188.9	33617.9	35450.6	-
MW0117624	T3_positive	2-morpholino-4H-pyrimido[2,1-a]isoquinolin-4-one	Others	Ketone compounds	C16H15N3O2	282.119	281.116	0.8461	[M+H]+	1.433	3	0.7154	rp	168425-64-7	10039361	-	-	-	9577.7	12008.9	8613.46	12094.8	15461	13563.6	1581.82	713.86	2045.53	6952.77	6660.37	6885.66	-
MW0156447	T3_positive	Ruscopine	Benzene and substituted derivatives	Benzene and substituted derivatives	C16H26N4O2	307.211	306.206	4.6055	[M+H]+	1.4405	3	0.7153	rp	3912-65-0	441579	-	-	C08510	34048.4	34827.4	32844.3	41086.1	44764.9	39955	40558.2	38437.3	39629.1	33902.5	34538.6	33946.4	-
MEDL02483	T3_positive	5-Hydroxytryptophol	Alkaloids	Plumerane	C10H11NO2	355.157	177.079	2.1591	[2M+H]+	15.9368	3	0.715	rp	154-02-9	9061	HMDB0001855	5730	-	20375.8	11445.3	15506.2	16867.1	14117.2	17762.1	8938.54	6800.14	14843.3	13631.9	13245.1	14826.6	-
MEDN1386	T3_positive	Erythritol	Others	Saccharides	C4H10O4	245.123	122.058	0.59	[2M+H]+	1.91618	3	0.7148	rp	149-32-6	222285	HMDB0002994	140	C00503	86414	87106.3	84264	69360.9	75826.7	79680.3	66054.7	76934.5	66078.6	89364.7	90007.7	89990.2	ko02010
MW0139706	T3_positive	Shoyuflavone C	Flavonoids	Flavones	C19H14O11	457.008	418.054	0.623	[M+K]+	1.46249	3	0.7147	rp	194664-54-5	10070618	HMDB0034590	-	-	853.4	3533.29	1080.01	1406.93	1507.49	644.46	1796.57	2228.02	1554.79	2995.89	2810.07	3058.84	-
MW0063422	T3_positive	(Z)-alpha-Santalol	Terpenoids	Sesquiterpenoids	C15H24O	441.37	220.183	8.0323	[2M+H]+	5.66869	3	0.7147	rp	115-71-9	5281531	HMDB0034940	-	C09719	49070.3	20229.9	18807.4	5850.29	8064.41	4880.43	25245.5	56786.7	7152.36	61344.2	78153.1	84380.4	-
MW0111707	T3_positive	1,4a-Dimethyl-3,4,5,6,7,8-hexahydronaphthalen-2-one	Others	Ketone compounds	C12H18O	201.112	178.136	3.5385	[M+Na]+	16.9133	3	0.7146	rp	878-55-7	277093	-	-	-	4774.85	5201.36	8516.31	289589	269659	275508	123774	122552	112482	34835.9	65288.4	63672.8	-
MW0120499	T3_positive	2-(2-Quinolin-3-Ylpyridin-4-Yl)-1,5,6,7-Tetrahydro-4h-Pyrrolo[3,2-C]pyridin-4-One	Others	Ketone compounds	C21H16N4O	341.14	340.132	1.6294	[M+H]+	1.472	3	0.7145	rp	724711-21-1	10389239	-	-	-	1181.03	3517.07	1158.28	317.64	454.54	623.05	620.13	284.07	463.77	1103.01	1236.61	1184.1	-
MEDL02772	T3_positive	D-Erythrose 4-phosphate	Others	Saccharides	C4H9O7P	218.034	200.009	1.1226	[M+NH4]+	1.47425	3	0.7145	rp	585-18-2	122357	HMDB0001321	6158	C00279	1556	5049.47	3370.34	285.07	402.72	211.95	13.31	453.97	118.47	490.52	503.92	406.58	ko00030,ko00400,ko00710,ko00750,ko01100,ko01110,ko01200,ko01230,ko01240
MEDL02581	T3_positive	Cinnzeylanine	Terpenoids	Ditepenoids	C22H34O8	427.234	426.225	6.9045	[M+H]+	1.48231	3	0.7143	rp	62203-47-8	85379763	HMDB0036011	-	-	12271	15738	1994.66	11847	20091.4	3918.98	9085.31	16403.6	21668.6	3392.15	3507.84	3273.3	-
MW0160123	T3_positive	Benzyl beta-primeveroside	Phenolic acids	Phenolic acids	C18H26O10	441.115	402.153	3.3758	[M+K]+	1.48501	3	0.7142	rp	130622-31-0	131248	-	-	-	7374.39	5370.93	5891.83	10139.4	8190.13	9193.71	4713.52	5324.83	7246.5	8606.22	9336.4	9247.69	-
MW0011264	T3_positive	(3R,7R)-1,3,7-Octanetriol	FA	Others	C8H18O3	180.159	162.126	0.2032	[M+NH4]+	1.48625	3	0.7142	rp	217650-11-8	85279741	HMDB0033625	-	-	1520.76	776.21	1577.79	899.76	878.85	4130.57	1175.76	1719.41	659.31	1356.24	1250.47	1340.01	-
MW0049137	T3_positive	Cynarasaponin D	Steroids	Steroid	C47H74O19	965.471	942.482	5.2268	[M+Na]+	1.51791	3	0.7135	rp	117804-10-1	131752677	HMDB0039563	-	-	912.13	8880.56	10391.2	16604.5	12372.3	11776.2	23392.5	18727.1	25626.1	14053.1	13883.6	13839.5	-
MEDP1657	T3_positive	1-O-Hexadecyl-sn-glycero-3-phosphocholine	GP	PC	C24H52NO6P	499.38	481.353	6.9634	[M+NH4]+	15.1105	3	0.7127	rp	52691-62-0 | 97288-09-0	162126	-	-	-	148745	146688	161585	2253.51	2642.11	1886.22	5850.58	4689.93	6163.63	37029.3	32944.8	41938.5	-
MW0140093	T3_positive	1,7,7-Trimethylbicyclo[2.2.1]heptane-2,5-dione	Others	Hydrocarbon derivatives	C10H14O2	167.106	166.099	5.2568	[M+H]+	1.5505	3	0.7127	rp	4230-32-4	20218	-	-	C03037 | C21929	11958.7	10656.8	15731.5	10811.2	9578.27	8180.91	34226.8	19621.9	14208.8	12715	12663.1	12398.7	-
MW0138571	T3_positive	Meloside A	Flavonoids	Flavones	C27H30O15	595.178	594.159	3.5682	[M+H]+	2.05913	3	0.7127	rp	60767-80-8 | 189033-11-2	185995	HMDB0029484	-	C04199	2738.91	2030.82	2481.23	6675.63	5355.36	726.81	11670.5	15277.4	4209.2	4802.27	4775.6	4476.01	ko00944
MW0127311	T3_positive	3-Methylcyclohexanethiol	Others	Others	C7H14S	131.084	130.082	3.2417	[M+H]+	1.553	3	0.7126	rp	38699-50-2	21259899	HMDB0031537	-	-	7431.85	7427.3	4446.44	13266.5	21400.4	18784.7	3939.34	6028.94	3237.45	10387.6	10827.8	10221.3	-
MW0008448	T3_positive	4-(4-Methylphenyl)-3-thiosemicarbazide	Benzene and substituted derivatives	Benzene and substituted derivatives	C8H11N3S	182.081	181.067	4.1167	[M+H]+	1.57975	3	0.712	rp	13278-67-6	737132	-	-	-	15996.2	14069	8132.34	13405.2	14244.3	6646.43	7197.2	4075.55	5433.03	14972.5	14354.9	14151.3	-
MW0114383	T3_positive	Echinacoside	Phenolic acids	Phenolic acids	C35H46O20	804.295	786.258	0.8461	[M+NH4]+	1.58243	3	0.712	rp	82854-37-3	5281771	-	-	-	864.55	309.23	1195.25	836.1	790.27	350.99	8135.1	10522.7	8004.57	1270.78	1327.24	1244.07	-
MW0001724	T3_positive	2-([1,1'-Biphenyl]-4-yloxy)ethylamine	Benzene and substituted derivatives	Benzene and substituted derivatives	C14H15NO	236.099	213.115	3.6582	[M+Na]+	1.5895	3	0.7118	rp	125470-84-0	6496944	-	-	-	2573.73	1445.3	6581.33	1416.01	1098.25	131.62	90.5	309.31	751.82	1705.56	1520.49	1647.72	-
MW0114124	T3_positive	Curculigoside	Phenolic acids	Phenolic acids	C22H26O11	551.124	466.147	2.4908	[M+K+HCOOH]+	12.6514	3	0.7117	rp	85643-19-2	158845	-	-	-	95160.3	84449.7	92139.3	130502	75780.4	67443.5	2155.48	2184.88	704.97	25185.7	23375.3	23853.4	-
MW0168671	T3_positive	Abietic acid	Terpenoids	Ditepenoids	C20H30O2	349.236	302.225	6.1089	[M+HCOO+2H]+	2.18375	3	0.7114	rp	514-10-3	10569	-	-	C06087	153048	140034	164318	26214.2	28792	18750.8	63052	75784.3	37083.3	98703.8	98984.2	99168.8	ko00904,ko01100,ko01110
MEDN0810	T3_positive	4-Hydroxycyclohexylcarboxylic acid	Organic acids	Organic acids	C7H12O3	167.069	144.079	2.6681	[M+Na]+	1.61075	3	0.7113	rp	17419-81-7	151138	HMDB0001988	-	-	30301	38149.2	38903.9	3459.07	5562	5670.85	10257.7	6306.47	6536.83	19407.7	19378.3	19778.5	-
MW0148496	T3_positive	N-acetylsphinganine	SL	SPH	C20H41NO3	344.315	343.309	7.5777	[M+H]+	1.61075	3	0.7113	rp	13031-64-6	6610273	-	43402	-	8301.38	6506	7297.39	7479.15	7900.77	8446.69	6346.44	6173.88	7424.2	14015.1	14025.6	13850.1	-
MW0128351	T3_positive	(E)-Squamosamide	Alcohol and amines	Amines	C26H27NO7	466.191	465.179	1.5307	[M+H]+	1.61745	3	0.7112	rp	142750-35-4	23593018	HMDB0041088	-	-	521.67	373.87	838.05	97.08	75.64	1018.25	10887.1	11690.5	12297.4	573.74	572.16	535.26	-
MEDP1807	T3_positive	Thymoquinone	Quinones	Quinones	C10H12O2	233.081	164.084	4.8477	[M+Na+HCOOH]+	4.00439	3	0.7109	rp	490-91-5	10281	HMDB0034732	-	-	4100.64	7851.95	6435.36	52837.4	58149.9	40425.7	3132.65	4563.13	4392.03	18411.9	17688.8	18124.7	-
MEDN0477	T3_positive	2-Oxovaleric acid	Organic acids	Organic acids	C5H8O3	134.08	116.047	2.2533	[M+NH4]+	1.6395	3	0.7106	rp	1821-02-9	74563	HMDB0001865	-	C06255	117.81	26.97	304.92	3274.2	3584.79	3077.79	22.69	134.04	30.34	1352.03	1287.93	1320.98	-
MW0123480	T3_positive	(3E,9E)-16-benzyl-2,5,12-trihydroxy-5,7,14-trimethyl-13-methylidene-17-azatricyclo[9.7.0.01,15]octadeca-3,9-dien-18-one	Heterocyclic compounds	Heterocyclic compounds	C28H37NO4	474.265	451.272	6.5689	[M+Na]+	1.64246	3	0.7106	rp	56144-22-0	13892276	-	-	-	22865.5	4528.83	3533.94	16708	16612.6	14468.2	8387.19	9654.92	10246.1	12933.4	13168.2	13102.6	-
MW0002013	T3_positive	Proparacaine	Alkaloids	Alkaloids	C16H26N2O3	333.16	294.194	3.7971	[M+K]+	1.643	3	0.7106	rp	499-67-2	4935	HMDB0014945	-	C07383	28358.7	24015.9	23842.8	2382.88	1413.65	5529	437.43	230.99	233.08	11745.5	12010.6	11859.3	-
MW0116661	T3_positive	1,3-Dimethyl-5-(4-toluidinomethylene)-2,4,6(1H,3H,5H)-pyrimidinetrione	Others	Lactones	C14H15N3O3	291.141	273.111	4.1437	[M+NH4]+	1.6465	3	0.7105	rp	181648-71-5	2179717	-	-	-	3111.66	1503.81	2377.82	134.05	233.01	380.38	432.37	265.15	243.46	1678.66	1542.62	1610.83	-
FDATN00564	T3_positive	Nordihydroguaiaretic acid	Benzene and substituted derivatives	Benzene and substituted derivatives	C18H22O4	347.109	302.152	1.8385	[M-H+2Na]+	18.3003	3	0.7105	rp	500-38-9 | 27686-84-6	4534	HMDB0012270	62903	-	3885.3	3451.59	4243.32	779.46	797.7	501.77	4440.61	2714.82	4793.42	4982.38	5175.67	5463.79	-
MEDP1651	T3_positive	MG(18:1/0:0/0:0)	GL	MG	C21H40O4	379.283	356.293	6.9439	[M+Na]+	1.64975	3	0.7104	rp	111-03-5	5283468	HMDB0011566	-	-	24207	11881.8	14380.4	6769.52	4192.91	6672.11	1194.12	2440.08	2688.31	10658.5	10838.9	10503.3	-
MEDN0579	T3_positive	N-lactoyl-phenylalanine	Amino acids and derivatives	Amino acids and derivatives	C12H15NO4	238.107	237.1	2.4444	[M+H]+	5.68661	3	0.7104	rp	183241-73-8	11075454	HMDB0062175	-	-	14390.4	14913.6	14356.3	1660.39	4935.32	5510.34	1583.07	755.43	948.4	5388.53	5357.76	5338.47	-
MEDP1186	T3_positive	Methyl-2-pyrrolidone-5-carboxylate	Others	Lactones	C6H9NO3	309.097	143.058	2.273	[2M+Na]+	13.6582	3	0.7104	rp	4931-66-2	78646	-	-	-	5207.83	6791.31	6019.12	11479.9	12908.2	11927.8	16416.6	19606	15831.7	13464.2	13449.9	12743.5	-
MW0147956	T3_positive	Cycloprotobuxine C	Alcohol and amines	Polyamines	C27H48N2	400.377	400.382	6.3304	[M+]+	8.15693	3	0.7103	rp	1936-70-5	265756	-	-	-	7473.9	9537.2	7219.16	7035.37	9623.9	7970.64	9000.7	9183.12	8417.56	9663.71	9796.51	9803.48	-
MW0117716	T3_positive	2-(Methylthio)-6-nitro-1,3-benzothiazole	Benzene and substituted derivatives	Benzene and substituted derivatives	C8H6N2O2S2	227.008	225.987	0.6164	[M+H]+	17.3278	3	0.7102	rp	3621-99-6	305552	-	-	-	647491	605570	657989	404943	461269	440099	359930	369202	390613	576212	573116	575952	-
MW0117341	T3_positive	2-(1,4-Diazepan-1-yl)benzo[d]thiazole	Benzene and substituted derivatives	Benzene and substituted derivatives	C12H15N3S	256.081	233.099	0.8461	[M+Na]+	1.6705	3	0.7099	rp	111628-37-6	16785179	-	-	-	44919.5	24139	29207.7	4609.04	7731.67	6809.81	3691.18	3710.44	2228.1	13449.8	13591.7	13642.8	-
MEDP1799	T3_positive	Quinaldic acid	Organic acids	Organic acids	C10H7NO2	237.06	173.048	1.3816	[M+CH3CN+Na]+	5.54993	3	0.7096	rp	93-10-7	7124	HMDB0000842	5805	C06325	24892.6	18407.8	4583.67	13511.4	14227.4	14791.3	7483.87	9372.15	7036.38	11143.5	11037.5	11309.6	-
MW0001792	T3_positive	2-(2-Imino-1,3-thiazolidin-3-yl)-1-phenylethanol	Benzene and substituted derivatives	Benzene and substituted derivatives	C11H14N2OS	240.111	222.083	1.2324	[M+NH4]+	1.7095	3	0.709	rp	10060-88-5	86660	-	-	-	15844	25773.8	19699.5	17215.3	14234.2	17147.4	2681.51	4129.37	3163.84	14474.6	14382.1	13723.8	-
MW0003816	T3_positive	3-Amino-4-methylbenzenesulfonic acid	Benzene and substituted derivatives	Benzene and substituted derivatives	C7H9NO3S	188.032	187.03	0.9016	[M+H]+	1.71525	3	0.7089	rp	618-03-1	69246	-	-	-	2061.11	1224.78	268.06	407.85	462.31	634.02	146.24	292.85	287.1	1079.43	906.81	1140.21	-
FDATN00296	T3_positive	5-Hydroxytryptophan	Amino acids and derivatives	Amino acids and derivatives	C11H12N2O3	267.1	220.085	1.4361	[M+HCOO+2H]+	6.63243	3	0.7085	rp	56-69-9 | 114-03-4 | 72572-98-6	144	HMDB0000472	-	C01017	6461.27	7492.01	6476.07	7475.3	8913.48	6764.76	952.35	759.39	1791.18	6967.44	7077.68	6797.67	-
MW0144866	T3_positive	Aldosecologanin	Terpenoids	Sesquiterpenoids	C34H46O19	776.295	758.263	4.0351	[M+NH4]+	1.75348	3	0.708	rp	471271-55-3	10908841	-	-	-	2057.6	1628.25	869.87	1786.52	4131.51	811.31	69942.1	26387	46756.9	4382.92	4508.41	3820.79	-
MEDN0304	T3_positive	Cinnamic acid	Phenolic acids	Phenolic acids	C9H8O2	195.064	148.052	6.3295	[M+HCOO+2H]+	1.32425	3	0.7079	rp	140-10-3	444539	HMDB0000930	5880	C10438	124414	117950	112497	7807.52	7068.03	9011.16	180.34	59.62	153.76	49376.9	49571.8	51018	-
MEDP1362	T3_positive	Methyl-tyrosine	Amino acids and derivatives	Amino acids and derivatives	C10H13NO3	259.109	195.089	3.2815	[M+CH3CN+Na]+	4.22361	3	0.7073	rp	19897-63-3	519723	-	-	-	15572	13037.5	12376.7	859.67	1777.76	510.46	935.02	67733.8	71566.8	22858.8	25669	15647.6	-
MW0112166	T3_positive	Paeonol	Phenolic acids	Phenolic acids	C9H10O3	167.069	166.063	1.7937	[M+H]+	0.707753	3	0.707	rp	552-41-0	11092	-	-	-	16098.4	16220.3	16233	6720.45	7583.84	7419.06	30919	28434.1	30341.1	22275.8	21742.2	21576.6	-
MEDP1132	T3_positive	3-Carboxypropyltrimethylammonium	Organic acids	Organic acids	C7H15NO2	184.072	145.11	6.7084	[M+K]+	1.803	3	0.7069	rp	6249-56-5	-	-	-	-	35459.6	34980.3	46878.5	29868.7	28038.4	24154.3	2108.37	3662.26	1504.5	28304.8	28906.9	27979.6	-
MEDL01810	T3_positive	Dehydroaporheine	Alkaloids	Aporphine alkaloids	C18H15NO2	295.138	277.11	3.0031	[M+NH4]+	1.803	3	0.7069	rp	36285-03-7	161899	HMDB0033355	-	-	864.2	632.24	516.13	1364.11	734.89	2551.05	24020.5	22581.1	20545.6	1722.28	1806.98	1696.63	-
MW0117859	T3_positive	2,3-diphenyl-1H-indole-7-carboxylic acid	Organic acids	Organic acids	C21H15NO2	314.123	313.11	2.2335	[M+H]+	1.803	3	0.7069	rp	197313-74-9	5003498	-	-	-	1621.87	1212.36	1785.14	7790.93	12550.5	8934.96	1149.96	444.73	942.95	1834.95	1775.88	1635.34	-
MEDL01832	T3_positive	(-)-Arctigenin	Lignans and Coumarins	Lignans	C21H24O6	373.164	372.157	4.1193	[M+H]+	0.798537	3	0.7065	rp	7770-78-7	64981	HMDB0030087	-	C10545	274621	262900	271686	55607.5	56352.6	60492.5	1830.58	2699.36	863.64	118108	117222	116293	-
pme0321	T3_positive	Kaempferol-7-rhamnoside	Flavonoids	Flavonols	C21H20O10	433.11	432.106	0.9035	[M+H]+	17.6974	3	0.7064	rp	20196-89-8	25079965	-	-	-	7942.92	21819.3	19056.7	993.01	2922.57	1052.98	51021.6	47794.5	52065.1	31365.1	30471.5	30767.7	-
MW0127208	T3_positive	Ethanol, 2-(dodecylthio)-	Alcohol and amines	Alcohols	C14H30OS	269.184	246.202	4.0802	[M+Na]+	1.841	3	0.706	rp	1462-55-1	73835	-	-	-	14451.2	9054.9	11014.1	878.08	3310.4	67872.8	1914.87	5149.18	1306.86	11376.4	10977.9	10349.6	-
MEDL02735	T3_positive	Pectolinarigenin	Flavonoids	Flavones	C17H14O6	315.086	314.079	6.0491	[M+H]+	0.778668	3	0.706	rp	520-12-7	5320438	HMDB0128589	-	C17784	72151.8	64801.6	67089.3	1189.04	27899.9	212.49	341643	385322	405916	147432	147646	148157	-
MW0113082	T3_positive	4-Hydroxybenzyl isothiocyanate rhamnoside	Benzene and substituted derivatives	Benzene and substituted derivatives	C14H17NO5S	334.063	311.083	2.1843	[M+Na]+	1.8585	3	0.7056	rp	73255-40-0	14865502	HMDB0032801	-	-	286.71	132.39	198.86	228.11	341.03	495.06	1627.66	2439.13	1689.34	889.22	791.82	868.57	-
MW0004792	T3_positive	4'-Carbamoyl-[1,1'-biphenyl]-4-yl methyl(3-(pyridin-4-yl)benzyl)carbamate	Benzene and substituted derivatives	Benzene and substituted derivatives	C27H23N3O3	892.354	437.174	3.4399	[2M+NH4]+	4.3522	3	0.7055	rp	947669-91-2	17759121	-	45314	-	388.63	736.21	1172.48	638.8	633.76	392.03	47667.7	51278.8	48248.3	15411	14443	13756.1	-
MW0006740	T3_positive	Norcyclobenzaprine	Benzene and substituted derivatives	Benzene and substituted derivatives	C19H19N	262.165	261.152	1.3216	[M+H]+	1.87425	3	0.7053	rp	303-50-4	9918	HMDB0060948	-	-	1954.19	2253.74	1344.7	3857.42	3342.63	3644.77	4940.83	4659.5	4655.86	3950.35	3947.5	3873.78	-
MW0144229	T3_positive	Acanthoside D	Lignans and Coumarins	Lignans	C34H46O18	765.258	742.268	3.688	[M+Na]+	1.90632	3	0.7045	rp	66791-77-3	442830	-	-	-	10782.8	11861.7	14743.3	2660.99	1955.32	2269.16	765.67	304.76	57.48	4087.66	4152.96	3764.04	-
MW0157928	T3_positive	Tiapamil	Benzene and substituted derivatives	Benzene and substituted derivatives	C26H37NO8S2	556.208	555.196	2.6006	[M+H]+	1.9069	3	0.7045	rp	57010-31-8	42107	-	-	-	949.29	762.55	1155.01	119.78	36.17	549.33	7961.24	2195.45	1302.64	2413.91	2866.13	2926.5	-
MEDP0071	T3_positive	Glycyl-L-leucine	Amino acids and derivatives	Amino acids and derivatives	C8H16N2O3	189.127	188.116	3.5385	[M+H]+	6.2954	3	0.7041	rp	869-19-2	92843	HMDB0000759	5727	C02155	109733	104917	105149	20609.3	19454	17612.5	17387	15049.3	15794.4	60235.8	61437.6	60136.4	-
MEDP1644	T3_positive	Aniline	Alkaloids	Alkaloids	C6H7N	225.075	93.0578	2.4714	[2M+K]+	8.38353	3	0.704	rp	62-53-3	6115	HMDB0003012	489	C00292	646.55	10555.9	209.02	255.93	1448.67	575.43	162015	168828	170293	74336	75169.6	75204.1	-
MW0103104	T3_positive	Vina-ginsenoside R3	Terpenoids	Triterpene Saponin	C48H82O17	953.545	930.555	0.6098	[M+Na]+	1.93261	3	0.7039	rp	156012-92-9	92043620	HMDB0040493	-	-	8011.02	7254.15	7302.84	5386.69	7066.6	7989.7	4135.99	5668.54	5175.93	8851.29	8390.34	8792.04	-
MW0055124	T3_positive	3-(11,12-Dihydroxy-15,19-dotriacontadienyl)-5-methyl-2(5H)-furanone, 9CI	FA	Others	C37H66O4	597.485	574.496	7.538	[M+Na]+	1.93352	3	0.7039	rp	185336-15-6	131750907	HMDB0029795	-	-	397.9	79.38	141.02	57.74	372.2	252.96	6056.7	6047.27	4256.57	982.42	2589.46	2584.55	-
MW0169164	T3_positive	Flavone	Flavonoids	Flavones	C15H10O2	467.132	222.068	5.1671	[2M+Na]+	16.2507	3	0.7034	rp	525-82-6	10680	HMDB0003075	3359	C10043	25331.5	21274.1	26555.8	3400.65	2440.19	1571.4	5138.71	3496.36	4154.27	13925.4	13597.2	13905.9	-
MW0139164	T3_positive	Norartocarpetin	Flavonoids	Flavones	C15H10O6	611.447	286.048	4.1022	[2M+K]+	16.4728	3	0.7033	rp	520-30-9	5481970	HMDB0030543	-	-	8138.47	4974.65	3875.9	2841.36	4187.57	69897.3	3239.04	739.79	2035.8	6158.07	6016.24	5093.1	-
MW0121691	T3_positive	5-pentyl-3H-furan-2-one	Others	Ketone compounds	C9H14O2	239.174	154.099	4.5233	[M+K+HCOOH]+	13.4886	3	0.7033	rp	51352-68-2	10725569	HMDB0032463	-	-	37282.6	16316.7	25794.5	2804.04	5660.02	85434.2	26020	40077.2	18481.1	23111.3	24124.6	22706.2	-
MW0052353	T3_positive	Digoxigenin	Steroids	Cardiac glycoside	C23H34O5	373.232	390.241	4.0747	[M+H-H2O]+	14.3549	3	0.7017	rp	1672-46-4	15478	-	-	-	41164.4	30411	35294.9	40293.7	47933.4	72482.5	21986.6	23380.9	17703.7	41702.5	40270.8	40805.5	-
MW0141812	T3_positive	1-Oleoyl lysophosphatidic acid sodium salt	GP	PA	C21H40NaO7P	459.245	458.241	8.7716	[M+H]+	2.03714	3	0.7016	rp	325465-93-8 | 22556-62-3	44159357	-	5432	-	7498.57	7676.54	8828.51	6986.29	7851.84	10055.1	721.56	5636.4	5594.15	6462.49	6621.93	5558.63	-
MEDL01936	T3_positive	2',4'-Dihydroxy-6'-methoxyacetophenone	Others	Ketone compounds	C9H10O4	165.054	182.058	3.7376	[M+H-H2O]+	2.25851	3	0.7016	rp	3602-54-8	10965145	HMDB0041270	-	-	6854.16	10208.8	1202.61	778930	641758	655146	1.34172e+06	1.08146e+06	1.21262e+06	689051	705315	692447	-
MEDN0222	T3_positive	Melezitose	Others	Saccharides	C18H32O16	543.13	504.169	1.1624	[M+K]+	2.05328	3	0.7012	rp	597-12-6	92817	HMDB0011730	-	C08243	12474.1	10872	15986.8	20474.1	27213.4	30345	13909.8	24833.1	22300.4	19121.6	19358.3	18910.4	-
MEDP1332	T3_positive	LPC(20:3/0:0)	Lipids	LPC	C28H52NO7P	511.336	545.348	6.5888	[M+H-2H2O]+	11.7265	3	0.7011	rp	1199257-41-4	53480467	HMDB0010393	-	-	76755.6	77643.5	78265.1	496.6	477.02	441.05	61091.6	116152	87085.7	42152.5	40736.9	40909.7	-
MEDL01930	T3_positive	Bis-ferulamidobutane	Alkaloids	Phenolamine	C24H28N2O6	504.205	440.195	5.8078	[M+CH3CN+Na]+	4.99095	3	0.7007	rp	42369-86-8	5321825	HMDB0033468	-	-	21246.5	19792.8	18139.7	710.64	2636.31	195.08	107.34	469.86	222.69	7516.96	7470.86	7312.18	-
MEDP1554	T3_positive	Ethyl salicylate	Phenolic acids	Phenolic acids	C9H10O3	149.058	166.063	4.041	[M+H-H2O]+	1.75009	3	0.7004	rp	118-61-6	8365	HMDB0029817	-	-	12530.2	5853.07	9866.18	3452.14	5337.08	5289.69	61160.4	54250.5	101080	46652.3	44154	46627.7	-
MW0001511	T3_positive	1-Aminoanthraquinone-2-carboxylic acid	Benzene and substituted derivatives	Benzene and substituted derivatives	C15H9NO4	306.015	267.053	0.9035	[M+K]+	2.1055	3	0.7	rp	82-24-6 | 5306-09-2	6701	-	-	-	20281.3	12262.1	12992.6	35.65	1386.27	330.45	730.21	59.22	38.3	3824.34	3245.75	3702.97	-
MW0111618	T3_positive	2-(tert-Butylamino)-1-(3,5-dihydroxyphenyl)ethanone	Others	Ketone compounds	C12H17NO3	246.109	223.121	8.7683	[M+Na]+	2.10875	3	0.7	rp	139508-58-0	29978824	-	-	-	446.1	802.76	633.47	394.22	402.57	136.85	328.3	1622.4	1466.84	873.83	833.29	938.67	-
MW0107319	T3_positive	His-Met	Amino acids and derivatives	Amino acids and derivatives	C11H18N4O3S	595.216	286.11	5.3865	[2M+Na]+	10.3457	3	0.6999	rp	2488-11-1	7408103	HMDB0028891	-	-	96732.8	46842.6	58435.7	22863.1	69780.7	26579.1	16784.5	9502.67	14044.8	41394.4	42401	40828.9	-
MW0148271	T3_positive	(1S,5R,8R,10S,11R,13R,14S,15S,16R)-7-ethyl-5-methyl-12-methylidene-7-azahexacyclo[7.6.2.210,13.01,8.05,16.010,15]nonadecane-11,14-diol	Alkaloids	Plumerane	C22H33NO2	326.243	343.251	4.432	[M+H-H2O]+	11.3231	3	0.6999	rp	26166-37-0	441729	-	-	C08680	47535	27687.2	38611.7	22879.8	48294.5	300616	30863	45741	21345	48386	46590.7	46837.3	-
MW0121650	T3_positive	5-Methyltetrahydrofolic acid	Organic acids	Organic acids	C20H25N7O6	482.165	459.187	2.832	[M+Na]+	17.0785	3	0.6998	rp	134-35-0 | 31690-09-2	135415868	HMDB0001396	-	C90397	29354	49517.2	30860.5	2760.57	2482.32	2961.94	610.55	927.43	1448.91	11593.9	11620.2	11804.6	-
MEDN1545	T3_positive	Guanosine-5'-monophosphate	Nucleotides and derivatives	Nucleotides and derivatives	C10H14N5O8P	408.018	363.058	2.4908	[M-H+2Na]+	23.7718	3	0.6996	rp	85-32-5 | 128952-18-1 | 29593-02-0	135398631	HMDB0001397	-	C00144	48719.4	43802.8	51705.4	30727.8	26823.1	29400.6	458.97	683.47	5508.21	39802.3	38181.2	40035.1	ko00230,ko01100,ko01232
MEDN0139	T3_positive	1-Methylxanthine	Nucleotides and derivatives	Nucleotides and derivatives	C6H6N4O2	350.128	166.049	4.601	[2M+NH4]+	16.0409	3	0.6995	rp	6136-37-4	80220	HMDB0010738	-	C16358	6780.01	6572.61	6098.5	15361.1	18393.1	25301.1	2720.9	2134.43	3097.82	13482.7	13525.2	13715.4	ko00232,ko01100,ko01110
MEDN0657	T3_positive	D-Xylulose 5-phosphate	Others	Saccharides	C5H11O8P	498.976	230.019	0.6295	[2M+K]+	3.24937	3	0.6994	rp	4212-65-1	439190	HMDB0000868	5829	C00231	51296.3	40136.8	43616.9	7810.98	13305.8	8827.95	6458.75	12918.4	4691.38	30373.7	30770.8	30752.9	ko00030,ko00040,ko00053,ko00710,ko01100,ko01110,ko01200,ko01230
MW0118839	T3_positive	6,7-Dimethoxy-2-(piperazin-1-yl)quinazolin-4-amine	Heterocyclic compounds	Heterocyclic compounds	C14H19N5O2	358.148	289.154	5.4467	[M+Na+HCOOH]+	4.46841	3	0.6994	rp	60547-97-9	616267	-	2460	-	33308.4	30055.2	30468.2	4358.42	7398.24	4042.03	51.78	135.46	891.72	17557.5	18018.5	17670.3	-
MEDL00865	T3_positive	Guanosine-5'-diphosphate	Nucleotides and derivatives	Nucleotides and derivatives	C10H15N5O11P2	444.046	443.024	2.9007	[M+H]+	22.9531	3	0.699	rp	146-91-8 | 157420-46-7 | 105184-12-1 | 105184-46-1	135398619	-	-	C00035	13768.1	16009.6	16168.2	2404.37	2077.73	2117.05	1192.37	1656.84	1741.26	8485.49	8354.42	8362.65	ko00230,ko01100,ko01232,ko04144
MEDP1170	T3_positive	9-Octadecenal	Others	Aldehyde compounds	C18H34O	335.257	266.261	6.7866	[M+Na+HCOOH]+	2.55941	3	0.6988	rp	5090-41-5	5283381	HMDB0030965	-	-	340048	351331	340929	314454	319402	162799	252261	237924	255905	292444	296178	296327	-
MW0001692	T3_positive	N-Phenyl-N'-(2-pyridinyl)urea	Benzene and substituted derivatives	Benzene and substituted derivatives	C12H11N3O	255.122	213.09	6.3707	[M+CH3CN+H]+	8.97897	3	0.6987	rp	2327-17-5	221427	-	96340	-	51611.4	51378	30772.4	57505	53989.1	31143.6	44587.2	51058.8	51149.3	43748.2	43697.7	43826.6	-
MW0007080	T3_positive	Ethyl 4-hydroxy-3,5-dimethoxybenzoate	Benzene and substituted derivatives	Benzene and substituted derivatives	C11H14O5	491.138	226.084	3.3623	[2M+K]+	10.9372	3	0.6987	rp	3943-80-4	19845	-	84963	-	41.37	241.45	118.38	35.94	245.94	487.58	11804.7	11981.4	11818.5	3679.24	3824.11	3841.01	-
ZINC14756882	T3_positive	5,7,2',6'-Tetrahydroxyflavone	Flavonoids	Flavones	C15H10O6	286.248	286.048	2.6374	[M+]+	19.8893	3	0.6986	rp	82475-00-1	5321865	-	-	-	2188.02	1335.71	1745.61	3018.79	3656.17	10384.7	1659.31	2139	1233.34	4943.48	4999.1	4996.85	-
MW0126137	T3_positive	Picrotin	Heterocyclic compounds	Heterocyclic compounds	C15H18O7	643.177	310.105	5.7877	[2M+Na]+	17.7213	3	0.6981	rp	21416-53-5	442291	HMDB0240279	43703	C09528	432.22	1030.68	746.78	929.97	1339.66	327.52	17033.8	16357.1	15180.9	5484.42	5503.86	5170.62	-
MW0104838	T3_positive	2-Phenylglycine	Amino acids and derivatives	Amino acids and derivatives	C8H9NO2	284.097	151.063	5.6271	[M+]+	15.45	3	0.698	rp	2835-06-5	3866	HMDB0002210	6549	-	12902.9	12066.4	11587	140387	150218	154389	11330.3	11267.1	10734.7	73228.1	73244.6	72688.4	-
MEDN1602	T3_positive	3'-Deoxyguanosine	Nucleotides and derivatives	Nucleotides and derivatives	C10H13N5O4	290.093	267.097	1.1426	[M+Na]+	18.2454	3	0.6975	rp	3608-58-0	135440068	HMDB0000085	-	-	3198.41	3754.23	2642.65	3896.15	4476.02	5648.06	5815.31	2440.25	5537.51	4200.05	3967.85	4191.94	-
MW0152829	T3_positive	Lycodine	Alkaloids	Pyridine alkaloids	C16H22N2	507.354	242.178	5.2867	[2M+Na]+	17.2492	3	0.6974	rp	20316-18-1	5462443	-	-	C09876	32261.7	26629.3	13694.1	17459	13967.5	7495.21	77287.6	71867	48183.1	20960.9	20922.1	20412.8	-
MW0155645	T3_positive	Polidocanol	Alcohol and amines	Alcohols	C30H62O10	600.465	582.434	7.577	[M+NH4]+	2.22944	3	0.6973	rp	3055-99-0 | 9043-30-5	656641	-	-	-	22354.4	21510.9	31516	9315.32	15696.7	13159.2	29945.5	38566.4	36326.7	24749.6	27266.1	19990.9	-
MW0142859	T3_positive	3-Butyn-1-OL	Others	Hydrocarbon derivatives	C4H6O	163.074	70.0419	7.0812	[2M+Na]+	2.79811	3	0.6972	rp	927-74-2	13566	HMDB0006853	-	C06146	22619	24248.4	23265.6	30913.7	24462.2	30369.8	39191.9	35237.7	28041.4	29783.9	29812.2	29376.2	ko00650
MEDP1682	T3_positive	Leu-Gly-Phe	Amino acids and derivatives	Amino acids and derivatives	C17H25N3O4	404.19	335.185	4.7188	[M+Na+HCOOH]+	21.6641	3	0.6971	rp	17608-53-6	6994674	-	19333	-	641.98	1167.74	808.97	13668.6	13451.8	13079.9	1762.28	2794.44	1980.9	3902.95	4697.55	4523.25	-
MW0152108	T3_positive	Lanceotoxin B	Others	Others	C32H44O11	605.29	604.288	5.667	[M+H]+	2.25472	3	0.6967	rp	93802-98-3	441864	-	-	C08873	3068.04	1636.84	4865.97	4962.45	4476.03	4021.45	8935.2	14766.1	9850.65	3625.94	3081.57	3650.67	-
MW0142549	T3_positive	2-Oxophytanic acid	Organic acids	Organic acids	C20H38O3	365.248	326.282	6.7474	[M+K]+	2.262	3	0.6965	rp	22008-47-5	3082203	-	-	-	2439.89	2401.83	1424.21	244.1	31.84	500.09	7023.14	6557.67	6360.02	2763.51	2807.62	2900.52	-
MW0118203	T3_positive	2-Amino-3H-quinazolin-4-one	Others	Ketone compounds	C8H7N3O	200.023	161.059	0.6348	[M+K]+	2.27975	3	0.6961	rp	20198-19-0 | 100643-17-2	135403814	-	-	-	19331	18568.8	18242.1	7445.66	7281.97	8136.46	8483.97	8590.48	8364.04	13422.4	13278.2	13425.4	-
MW0126798	T3_positive	Thioproperazine	Heterocyclic compounds	Heterocyclic compounds	C22H30N4O2S2	469.171	446.181	4.0054	[M+Na]+	2.28092	3	0.6961	rp	316-81-4	9429	HMDB0015559	-	-	6797.05	8030.52	8713.42	939.66	1405.95	453.78	1072.08	935.13	75.37	2517.01	2817.34	2889.66	-
MW0146424	T3_positive	Methylatropine nitrate	Alkaloids	Tropan alkaloids	C18H26N2O6	367.195	366.179	1.7392	[M+H]+	2.28325	3	0.6961	rp	52-88-0	657381	-	263505	-	3740.37	3946.14	4262.71	139.15	118.23	70.89	190.44	142.92	230.73	378.78	591.58	532.67	-
MW0117164	T3_positive	1-Isomangostin	Heterocyclic compounds	Heterocyclic compounds	C24H26O6	411.179	410.173	7.996	[M+H]+	2.28855	3	0.6959	rp	19275-44-6	5281641	HMDB0029981	-	C10071	4474.12	2154.38	2493.03	464.41	431.1	82.32	646.82	894.5	455.49	1099.61	490.73	1241.03	-
MEDP0637	T3_positive	Phenylalanylproline	Amino acids and derivatives	Amino acids and derivatives	C14H18N2O3	326.142	262.132	2.0362	[M+CH3CN+Na]+	5.41557	3	0.6958	rp	7669-65-0	7020642	HMDB0011177	-	-	4039.15	5333.34	5086.16	7660.15	20248.1	23588.1	11665.1	11674.1	12489.2	13700.7	14146	14146	-
MEDL01838	T3_positive	Nonivamide	Alkaloids	Phenolamine	C17H27NO3	604.436	293.199	5.1671	[2M+NH4]+	10.6045	3	0.6958	rp	2444-46-4	2998	HMDB0029846	-	-	8071.54	9508.52	10892.6	2012.39	2981.66	42174.8	7989.36	13068.1	3735.68	8568.91	8179.52	8071.35	-
MW0115051	T3_positive	Obtusaquinone	Others	Ketone compounds	C16H14O3	531.167	254.094	2.9735	[2M+Na]+	14.4157	3	0.6954	rp	21105-15-7 | 62745-67-9	5967872	-	43719	-	2175.41	1561.71	1185.73	401.11	1604.26	413.43	21022.8	20515.2	17833.5	7992.22	6435.16	7543.39	-
MEDP1884	T3_positive	Prolyl-Histidine	Amino acids and derivatives	Amino acids and derivatives	C11H16N4O3	337.088	252.122	1.1823	[M+K+HCOOH]+	5.10365	3	0.6953	rp	92027-43-5	9856353	HMDB0029019	-	-	22279.7	59913.4	52058.4	15142.6	12848.7	16342	13782.7	12930.1	10767.5	30230.6	28270.3	32083	-
MEDL00356	T3_positive	Phe-Asp	Amino acids and derivatives	Amino acids and derivatives	C13H16N2O5	327.099	280.106	2.2335	[M+HCOO+2H]+	11.3059	3	0.6952	rp	22828-05-3	6992643	HMDB0028991	23739	-	11437.5	35387.9	5754.39	14911.9	19690.5	13174	1446.64	812.06	243.85	4982.98	5043.65	4570.02	-
MW0103027	T3_positive	Umbelliprenin	Lignans and Coumarins	Coumarins	C24H30O3	433.167	366.219	2.3748	[M-2H+3Na]+	10.1698	3	0.6952	rp	532-16-1 | 30413-87-7 | 23838-17-7	1781413	-	87086	-	16335.1	12509.1	16378.5	1033.79	946.79	1321.72	10010.7	8744.87	10066	10801.3	10547.6	10857.5	-
MEDL02640	T3_positive	Chrysosplenol D	Flavonoids	Flavones	C18H16O8	361.089	360.084	3.4792	[M+H]+	3.56782	3	0.6951	rp	14965-20-9	5280699	HMDB0130258	-	C04552	37091.7	33922.1	35722.9	50346.3	37887.1	42302.6	1341.48	534.43	3467.16	20633.3	20786.9	20637.5	-
MW0103666	T3_positive	Telbivudine	Nucleotides and derivatives	Nucleotides and derivatives	C10H14N2O5	287.054	242.09	2.5498	[M-H+2Na]+	21.1331	3	0.695	rp	3424-98-4	159269	HMDB0015394	-	-	54.98	41.31	237.55	292.31	116.93	92.93	59493.2	40978.5	45312.5	21043.1	21373.7	22111	-
MW0124177	T3_positive	Furafylline	Heterocyclic compounds	Heterocyclic compounds	C12H12N4O3	521.196	260.091	2.2358	[2M+H]+	10.1669	3	0.6949	rp	80288-49-9	3433	-	24065	-	512.32	1226.69	528.11	68.6	407.12	2034.28	125629	126680	122366	46219.2	46208.9	46201	-
MW0143969	T3_positive	7-Hydroxy-3-(4-methoxyphenyl)-4-propyl-2H-1-benzopyran-2-one	Benzene and substituted derivatives	Benzene and substituted derivatives	C19H18O4	659.195	310.12	3.3413	[2M+K]+	12.4378	3	0.6949	rp	5219-18-1	5357444	-	-	-	131876	117989	76139	42.92	128.76	5111.59	494.46	388.33	1125.44	55657.3	53522.7	56526	-
MW0117174	T3_positive	Isoquinolin-1-yl(phenyl)methanone	Others	Ketone compounds	C16H11NO	251.112	233.084	0.5703	[M+NH4]+	2.34	3	0.6948	rp	16576-23-1	280081	-	-	-	4550.66	3200.01	2154.67	4523.44	2489.61	4649.62	3413.68	4654.05	4022.1	2654.09	2620.7	2583.69	-
MW0155498	T3_positive	Phe-Phe	Amino acids and derivatives	Amino acids and derivatives	C18H20N2O3	438.16	312.147	2.6879	[M+NH4]+	12.4913	3	0.6947	rp	2577-40-4	6993090	-	65009	-	220.36	426.5	1650.69	113.24	473.95	300	66569	70284.7	66426.9	25481.8	25490	25352.6	-
MW0061830	T3_positive	Pinusolide	Terpenoids	Ditepenoids	C21H30O4	364.247	346.214	8.5093	[M+NH4]+	1.04839	3	0.6945	rp	31685-80-0	161721	HMDB0035130	-	-	35579.4	31887.2	27374.4	12461	16141.6	13677.3	3017.95	3101.6	3198.12	22174.5	22139.3	21203	-
MEDL01887	T3_positive	2-Hydroxybenzaldehyde	Phenolic acids	Phenolic acids	C7H6O2	245.091	122.037	2.8715	[2M+H]+	22.5487	3	0.6942	rp	90-02-8	6998	HMDB0034170	-	C06202	1515.9	31.17	25.75	971.76	1070.94	474.76	14703.4	545.95	16503.4	7238.32	7336.8	7170.9	ko01100
MW0108032	T3_positive	Lys-Arg	Amino acids and derivatives	Amino acids and derivatives	C12H26N6O3	371.207	302.207	4.4519	[M+Na+HCOOH]+	12.8189	3	0.6942	rp	29586-66-1	15061422	HMDB0028945	-	-	2.88719e+06	3.01226e+06	2.92784e+06	420442	444832	448792	505447	504165	854946	1.73733e+06	1.74646e+06	1.7375e+06	-
MW0168897	T3_positive	Ergocalciferol	Others	Vitamin	C28H44O	419.328	396.339	5.8681	[M+Na]+	2.23481	3	0.6941	rp	50-14-6	5280793	HMDB0000900	5856	C05441	1905.71	906.31	540.21	346.05	844.26	348.96	32569.5	23230.2	38407.6	7911.3	7927.74	7465.66	ko00100,ko01100,ko01110
MW0169534	T3_positive	N-benzyl-1-methyl-1H-pyrazolo[3,4-d]pyrimidin-4-amine	Benzene and substituted derivatives	Benzene and substituted derivatives	C13H13N5	281.159	239.117	2.5062	[M+CH3CN+H]+	18.0269	3	0.6941	rp	105903-56-8	219778	-	96288	-	70189.2	91857.9	71739.2	26012.6	23377.6	21567.8	12717.4	8938.12	13242	35881	36169.2	35860.7	-
MEDP2062	T3_positive	Phosphorylcholine	Lipids	LPC	C5H14NO4P	201.095	183.066	0.6032	[M+NH4]+	2.3875	3	0.6937	rp	645-84-1	135437	-	-	-	2015.97	2193.21	1462.44	2831.13	1487.15	2310.1	18377.8	2281.77	7080.78	2669.47	2645.7	2500.45	-
MW0009160	T3_positive	Noroxycodone	Benzene and substituted derivatives	Benzene and substituted derivatives	C17H19NO4	620.289	301.131	4.2381	[2M+NH4]+	12.6518	3	0.6935	rp	57664-96-7	5489120	HMDB0041960	-	-	10399.9	7878.99	8884.18	477.94	413.39	1169.73	257.81	145.59	476.29	4688.22	5108.18	5071.88	-
MW0150114	T3_positive	Glu-Phe-Tyr	Amino acids and derivatives	Amino acids and derivatives	C23H27N3O7	496.158	457.185	0.866	[M+K]+	2.40515	3	0.6933	rp	70421-70-4	14389323	-	19564	-	34484.8	55513.3	45520	9071.43	6106.72	5682.48	10917.6	15534.3	8932.35	24520.9	25875.9	25809.6	-
MW0159452	T3_positive	Zhebeinine	Alkaloids	Alkaloids	C27H45NO3	396.321	431.34	5.6069	[M+H-2H2O]+	13.6465	3	0.6932	rp	135636-54-3	21121503	-	-	C17881	128159	100889	76761.1	53110.5	122961	660499	61314.8	112138	51001.6	160492	159945	159871	-
MW0010039	T3_positive	Vanilpyruvic acid	Benzene and substituted derivatives	Benzene and substituted derivatives	C10H10O5	778.699	210.053	2.7672	[M+]+	14.5567	3	0.693	rp	1081-71-6	14124	HMDB0011714	-	-	566.42	538.04	377.29	573.15	444.38	591.24	628.43	770.31	813.37	4085.1	3870.42	4077.73	-
MW0146438	T3_positive	Auricularine	Heterocyclic compounds	Heterocyclic compounds	C33H42N4	512.379	494.341	4.0154	[M+NH4]+	6.2165	3	0.693	rp	73706-32-8	441990	-	-	C09043	1417.43	5547.9	3021.37	3156.09	5233.34	62822.7	2684.2	1333.68	1635.91	8488.98	8527.9	8234.49	-
MEDP2124	T3_positive	Ethyl (R)-(-)-mandelate	Benzene and substituted derivatives	Benzene and substituted derivatives	C10H12O3	181.085	180.079	2.1352	[M+H]+	1.68029	3	0.6929	rp	10606-72-1	6951556	-	-	-	26130.7	27569.3	24885.3	15274.4	15109.6	10080.2	44516.1	44088.5	42823.5	31523.5	31610.4	31343.4	-
MEDN1802	T3_positive	Zereno	Benzene and substituted derivatives	Benzene and substituted derivatives	C18H26O5	340.212	322.178	4.405	[M+NH4]+	2.43975	3	0.6926	rp	26538-44-3	2999413	HMDB0032702	-	C14752	810.16	491.94	626.99	5538.7	1515.92	1426.63	805.88	932.51	579.18	1359.23	1279	1468.63	-
MW0145101	T3_positive	Benzoylphenylalanyl-alanyl-proline	Amino acids and derivatives	Amino acids and derivatives	C24H27N3O5	438.197	437.195	1.2225	[M+H]+	2.44994	3	0.6924	rp	69677-91-4	114973	-	-	-	1636.37	738.6	1568.95	2796.69	2775.69	2174.47	248.63	911.12	291.27	2440.66	2436.45	2440.62	-
MW0013649	T3_positive	Allyl cyclohexanebutyrate	Organic acids	Organic acids	C13H22O2	211.169	210.162	6.0689	[M+H]+	2.45	3	0.6924	rp	7493-65-4	61405	HMDB0038291	-	-	4416.02	5989.32	7253.57	4530.99	7243.95	3633.95	6956.64	7179.43	8139.18	7710.28	8001.15	8037.69	-
MEDL02037	T3_positive	Chrysin	Flavonoids	Flavones	C15H10O4	301.07	254.058	4.7679	[M+HCOO+2H]+	2.37458	3	0.6922	rp	480-40-0	5281607	HMDB0036619	-	C10028	194053	191935	195776	38972.9	34280.1	30999.1	153916	184719	172995	145956	145549	146050	ko00941
MW0010903	T3_positive	(1S,2S,4R,8S)-p-Menthane-1,2,8,9-tetrol 2-glucoside	Alcohol and amines	Alcohols	C16H30O9	389.177	366.189	2.3722	[M+Na]+	2.45675	3	0.6922	rp	402593-52-6	85309705	HMDB0039975	-	-	1518.38	3384.2	932.08	359.74	3062.01	1312.88	6848.16	3687.9	7309.62	2742.54	2943.12	2870.37	-
MW0142520	T3_positive	3-Methyl-6-methoxy-2-octaprenyl-1,4-benzoquinone	Benzene and substituted derivatives	Benzene and substituted derivatives	C48H72O3	696.537	696.548	6.6687	[M+]+	15.7208	3	0.692	rp	7200-29-5	5280836	-	-	C05814	46482.2	26729.3	26081.1	117818	65529.5	258671	130.29	88786.2	47004	135582	140480	70950.1	-
MW0011983	T3_positive	10,20-Dihydroxyeicosanoic acid	Lipids	Free fatty acids	C20H40O4	383.242	344.293	4.8576	[M+K]+	19.1497	3	0.6919	rp	120727-26-6	14259007	HMDB0031923	-	-	658188	627786	420424	318541	150069	79673.8	67643.7	62357.4	55082.5	99090	101079	100847	-
MW0141342	T3_positive	Croton factor F1	Others	Lactones	C38H60O9	625.408	660.424	7.5962	[M+H-2H2O]+	16.0073	3	0.6916	rp	53202-98-5	334044	-	-	C09153	19207.3	13085.8	16248	6577.63	3749.51	3676.22	379.69	599.27	408.68	17379.7	17108.1	17912.4	-
MW0124387	T3_positive	Imidazo[2,1-b][1,3]benzothiazole-2-carboxylic acid	Organic acids	Organic acids	C10H6N2O2S	236.044	218.015	0.7872	[M+NH4]+	2.4955	3	0.6913	rp	64951-09-3	326107	-	-	-	3493.27	850.85	1927.48	6938.26	5704.28	11601.8	7420.38	7569.31	8033.65	1857.87	1893.75	1996.84	-
MW0056739	T3_positive	Ethyl palmitoleate	Lipids	Free fatty acids	C18H34O2	329.25	282.256	6.4086	[M+HCOO+2H]+	6.99918	3	0.6913	rp	56219-10-4	6436624	-	45010	-	23784.8	13568.4	24620.9	5757.08	9716.77	6861.03	2156.93	2261.33	2424.3	9751.09	9999.3	9781.6	-
MEDL00431	T3_positive	Agmatine	Alkaloids	Alkaloids	C5H14N4	215.098	130.122	1.2225	[M+K+HCOOH]+	1.58872	3	0.691	rp	306-60-5	199	HMDB0001432	3523	C00179	2627.44	1221.79	4473.92	1646.34	1789.11	2848.23	784.99	965.67	1105.42	942.06	895.35	950.06	ko00330,ko00999,ko01100,ko01110
MW0133704	T3_positive	4'-Methoxyflavanone	Flavonoids	Flavones	C16H14O3	526.212	254.094	2.9636	[2M+NH4]+	14.9176	3	0.691	rp	3034-08-0 | 97005-76-0	102928	-	-	C19895	81147.9	67847.6	85409.4	72030.1	74178.9	63263.8	1.12665e+06	1.20139e+06	1.13855e+06	519689	508852	506344	-
MEDL02652	T3_positive	Mulberrin	Flavonoids	Other Flavonoids	C25H26O6	440.213	422.173	6.039	[M+NH4]+	2.51389	3	0.6909	rp	62949-79-5	5481958	HMDB0029507	-	-	381.85	674.02	873.31	3583.69	5840	1874.14	3706.42	3465.21	74.18	585.94	472	570.69	-
MW0014995	T3_positive	6beta-Hydroxymethandrostenolone	Others	Ketone compounds	C20H28O3	299.196	316.204	4.0747	[M+H-H2O]+	15.4428	3	0.6907	rp	33526-41-9	13241205	HMDB0005832	-	-	20912	13796.3	17362.5	12507.7	19611.9	75564.4	6366.44	6890.24	2935.68	16110	15807.8	15769.7	-
MEDN0141	T3_positive	2'-Deoxyuridine	Nucleotides and derivatives	Nucleotides and derivatives	C9H12N2O5	474.17	228.075	1.9524	[2M+NH4]+	18.9772	3	0.6902	rp	951-78-0	13712	HMDB0000012	5086	C00526	2241.2	2595.84	2368.6	27818.4	7764.75	35929.8	3556.72	3809.05	4077.07	4719.05	5062.09	5010.95	ko00240,ko01100,ko01232,ko02010
MW0154988	T3_positive	Pentacarboxylporphyrin I	Heterocyclic compounds	Heterocyclic compounds	C37H38N4O10	699.266	698.259	5.137	[M+H]+	2.56868	3	0.6897	rp	28100-78-9	168756	HMDB0000789	-	-	2864.89	6214.9	4007.05	3053.46	2673.61	913.95	9434.76	23303.3	15777.9	6535.57	5740.49	6083.54	-
MW0145034	T3_positive	Ammodendrine	Alkaloids	Piperidine alkaloids	C12H20N2O	226.191	208.158	2.1154	[M+NH4]+	3.09038	3	0.6896	rp	494-15-5	442625	-	-	-	1758.98	719.08	2726.02	3534.26	3449.53	8281.99	1818.54	3039.44	2027.31	4968.97	4967.24	4913.92	-
MW0000337	T3_positive	(e)-2-[(2s,3s)-3-Ethyl-8-methoxy-1,2,3,4,6,7,12,12b-octahydroindolo[3,2-h]quinolizin-2-yl]-3-methoxyprop-2-enoic acid methyl ester	Alkaloids	Alkaloids	C23H30N2O4	399.237	398.221	3.6582	[M+H]+	18.519	3	0.6896	rp	4098-40-2	3032504	HMDB0041933	-	-	51946.1	48995	46788.3	9904.01	14161.2	8428.06	58121.1	17242.5	22996.1	24598.4	24929.7	23815	-
MEDL02014	T3_positive	Aminosalicylic Acid	Phenolic acids	Phenolic acids	C7H7NO3	195.174	153.043	4.4401	[M+CH3CN+H]+	0.189208	3	0.6894	rp	65-49-6	4649	HMDB0014378	-	C02518	8910.64	9494.47	8728.37	16817.7	16773.3	17674.6	8839.3	7813.93	8801.76	10852.7	10812.6	10912.3	-
MW0000157	T3_positive	Bulbocapnine	Alkaloids	Aporphine alkaloids	C19H19NO4	389.145	325.131	3.4989	[M+CH3CN+Na]+	5.81047	3	0.6894	rp	298-45-3	12441	-	-	C09367	351.3	12165.3	12074.5	3231.95	2592.7	2845.24	230546	398221	211390	130648	124481	106473	-
MW0016980	T3_positive	Cephalomannine	Benzene and substituted derivatives	Benzene and substituted derivatives	C45H53NO14	895.356	831.347	3.9162	[M+CH3CN+Na]+	0.289104	3	0.6894	rp	71610-00-9	6436208	-	73572	-	6057.46	4203.66	6112.1	159.83	148.53	682.28	38267.1	41007.7	39390.9	14908.4	16836.4	15914.4	-
MEDL00917	T3_positive	LPE(0:0/20:4)	GP	LPE	C28H50NO7P	544.336	543.332	7.0221	[M+H]+	9.91181	3	0.6893	rp	83799-24-0	53480936	HMDB0011487	-	-	124861	91209.3	91953.8	1290.55	10802.8	12503.3	1199.15	932.21	538.85	37696.8	38356.9	37522.5	-
MEDL00436	T3_positive	Dehydroabietic acid	Terpenoids	Ditepenoids	C20H28O2	623.415	300.209	6.983	[2M+Na]+	7.1859	3	0.689	rp	1740-19-8	94391	HMDB0061925	-	C12078	9857.87	7367.98	5846.38	1010.22	317.38	826.69	1156.25	579.76	786.97	3705.1	3848.05	3855.17	-
MEDL00586	T3_positive	Arginine	Amino acids and derivatives	Amino acids and derivatives	C6H14N4O2	219.075	174.112	1.5616	[M-H+2Na]+	20.2071	3	0.689	rp	74-79-3	6322	HMDB0000517	5502	C00062	127.74	169.33	128.37	1.26	16.43	66.67	392.11	296.44	112.5	942.82	940.56	960.12	ko00220,ko00261,ko00330,ko00470,ko00970,ko01100,ko01110,ko01230,ko02010,ko04148
MEDN0658	T3_positive	Hexadecanedioic acid	Lipids	Free fatty acids	C16H30O4	328.247	286.214	6.4109	[M+CH3CN+H]+	8.00279	3	0.6889	rp	505-54-4	10459	HMDB0000672	5642	C19615	50569.6	45701.6	46495.9	8563.63	41082.2	9849.53	5756.7	8698.81	7225.05	31181.2	34231.1	34268.6	ko00073,ko01100
MEDL02030	T3_positive	Resveratrol	Others	Stilbene	C14H12O3	267.206	228.079	5.1868	[M+K]+	5.20459	3	0.6888	rp	501-36-0	445154	HMDB0003747	-	C03582	96605.2	66367.2	66846.2	19753.5	76696.5	123195	67298.7	97535.7	54749.2	108197	109016	108131	ko00945,ko01110
MEDL02312	T3_positive	Nb-p-Coumaroyltryptamine	Tryptamines,Cholines,Pigments	Tryptamines	C19H18N2O2	405.14	306.137	3.732	[M+Na+HCOOH]+	6.56398	3	0.6887	rp	53905-12-7	5458878	HMDB0041518	-	-	378200	599.16	418930	1.77688e+06	1.77904e+06	1.70476e+06	1.54125e+06	1.47979e+06	1.43171e+06	1.2174e+06	1.21997e+06	1.21143e+06	-
MEDL01754	T3_positive	Deacetylnomilinic acid	Terpenoids	Triterpene	C26H34O9	508.249	490.22	1.888	[M+NH4]+	2.61699	3	0.6887	rp	35930-21-3	13857951	HMDB0035073	-	-	435.2	393.15	731.23	4065.83	5028.03	5073.58	291.49	359.68	365.03	1066.01	1105.75	1070.08	-
MW0134066	T3_positive	Homoeriodictyol (+/-)-	Benzene and substituted derivatives	Benzene and substituted derivatives	C16H14O6	627.154	302.079	2.9245	[2M+Na]+	10.0522	3	0.6886	rp	107657-60-3 | 69097-98-9	3512637	HMDB0130319	-	-	25246.8	21894.8	24181.1	8530.74	5258.23	12139.7	31145.8	38464.3	47029.1	31713.5	30317.1	31542.5	-
MW0061034	T3_positive	(4Ar,6aS,9aR)-1,8,8-trimethyl-2-oxo-1,4,4a,6a,7,9-hexahydropentaleno[1,6a-c]pyran-5-carboxylic acid	Terpenoids	Sesquiterpenoids	C15H20O4	546.316	264.136	5.9886	[2M+NH4]+	15.4418	3	0.6885	rp	138458-84-1	44715352	-	-	-	129643	162957	135632	46345.6	29557.2	15208	57861.7	55860	52579.9	109481	110590	110563	-
MW0004496	T3_positive	4-[(3,5-Dinitrobenzoyl)amino]benzoic acid	Benzene and substituted derivatives	Benzene and substituted derivatives	C14H9N3O7	349.082	331.044	1.3316	[M+NH4]+	2.62425	3	0.6885	rp	54057-48-6	258344	-	-	-	4689.1	1538.68	1524.05	989.2	2266.15	1468.3	3861.51	1679.88	5611.73	3336.88	3395.04	2873.49	-
MEDN0056	T3_positive	N-Acetylleucine	Amino acids and derivatives	Amino acids and derivatives	C8H15NO3	369.19	173.105	3.5385	[2M+Na]+	18.8771	3	0.6884	rp	1188-21-2	70912	HMDB0011756	-	C02710	369319	352914	366811	66996.1	66929.5	63822.4	41547.3	39964	42258.3	168504	169176	168513	-
MW0116099	T3_positive	(Z)-1-(3-Ethyl-5-methoxy-2,3-dihydrobenzothiazol-2-ylidene)propan-2-one	Benzene and substituted derivatives	Benzene and substituted derivatives	C13H15NO2S	267.123	249.082	3.8837	[M+NH4]+	18.0557	3	0.6883	rp	300801-52-9 | 719277-26-6	1893668	-	96422	-	48832.5	43465.9	43316.2	1999.48	3063.87	1667.97	540.39	343.86	295.54	17024.5	17371.7	17561.2	-
MEDL01768	T3_positive	6-O-Acetylarbutin	Phenolic acids	Phenolic acids	C14H18O8	629.216	314.1	2.6879	[2M+H]+	6.88841	3	0.6878	rp	10338-88-2	14542705	HMDB0034060	-	-	382.29	481	390.57	174.21	47.57	67.89	12836.6	12393.6	12891.9	3768.24	4127.82	3946.46	-
MEDP1003	T3_positive	Benzeneethanamine, N-hydroxy-	Benzene and substituted derivatives	Benzene and substituted derivatives	C8H11NO	138.09	137.084	0.856	[M+H]+	2.66	3	0.6877	rp	3217-93-4	165091	HMDB0001065	-	-	4428.55	5471.04	4454.51	101.01	129.08	110.98	315.99	174.81	707.2	1065.9	1085.72	1013.26	-
MW0012927	T3_positive	PC(O-16:0/22:6(4Z,7Z,10Z,13Z,16Z,19Z))	GP	PC	C46H82NO7P	792.595	791.583	5.0058	[M+H]+	2.6639	3	0.6876	rp	132213-85-5	16759366	HMDB0013409	-	-	41207.1	35882.6	24065.6	1769.87	2656.32	55528	8810.66	12521.3	6126.39	15494.9	15746	16208.3	-
MW0015857	T3_positive	Methyl arachidonate	FA	Others	C21H34O2	363.227	318.256	5.4496	[M-H+2Na]+	0.0234531	3	0.6876	rp	2566-89-4	6421258	HMDB0062594	62953	-	115.01	146.9	1240.03	24265	26416.6	19304.3	825.8	872.36	187.8	9150.22	9578.1	9231.05	-
MW0142239	T3_positive	2-AminoAMP	Nucleotides and derivatives	Nucleotides and derivatives	C10H15N6O6P	369.062	346.079	0.8857	[M+Na]+	2.67325	3	0.6874	rp	60031-62-1	439541	-	-	C01655	9992.5	11909.1	9376.34	6142.9	13011.1	16824.9	3302.19	3756.74	3491.34	10704.2	10299.3	10813.1	-
MEDP1061	T3_positive	o-Tyrosine	Amino acids and derivatives	Amino acids and derivatives	C9H11NO3	380.19	181.074	2.3722	[2M+NH4]+	18.9721	3	0.6872	rp	2370-61-8	91482	HMDB0006050	-	-	27250.3	26669.9	27880.8	531.02	1150.47	529.62	2818.47	1923.56	3032.73	10735.5	10482.4	10404.6	-
MEDL02307	T3_positive	p-Coumaroylagmatine	Alkaloids	Phenolamine	C14H20N4O2	343.093	276.159	2.7672	[M-2H+3Na]+	21.3964	3	0.6871	rp	7295-86-5	5280691	HMDB0033460	-	C04498	36790.2	33415.2	42597.1	14170.6	8274.05	15805.6	3054.88	1232.27	664.3	8625.63	8578.26	8323.33	ko00999,ko01100,ko01110
MEDP1899	T3_positive	Benzoylecgonine	Benzene and substituted derivatives	Benzene and substituted derivatives	C16H19NO4	312.13	289.131	1.2225	[M+Na]+	19.7057	3	0.687	rp	519-09-5	448223	HMDB0041836	-	-	15535.1	14958.3	16548	1997.71	1663.52	1107.36	1859.87	3069.81	2819.61	7721.67	7636.58	7754.24	-
MW0115996	T3_positive	(6R)-5-Methyltetrahydrofolic acid	Organic acids	Organic acids	C20H25N7O6	460.202	459.187	0.8789	[M+H]+	17.4036	3	0.6869	rp	31690-09-2	135430866	-	-	-	26773.2	27005.7	28533.5	75816.9	75780.9	80189.1	491431	444482	421978	173551	174144	171138	-
MW0103544	T3_positive	Dihydrozeatin riboside	Nucleotides and derivatives	Nucleotides and derivatives	C15H23N5O5	354.176	353.17	4.4916	[M+H]+	2.7025	3	0.6868	rp	22663-55-4 | 64070-21-9	10522005	-	-	-	914.49	509.69	51.71	20888.7	24527.4	23748.1	1320.5	271.98	1458.31	11191.5	11478.3	11499.2	-
MW0116573	T3_positive	1,2,4,5-Tetraazaspiro[5.5]undecane-3-thione	Others	Ketone compounds	C7H14N4S	187.095	186.094	1.949	[M+H]+	2.707	3	0.6867	rp	18801-59-7	959250	-	-	-	9489.63	12746.4	10844.1	212.54	171.94	811.12	2806.7	695.3	2888.36	3763.19	3832.66	3518.57	-
MW0119590	T3_positive	4-Amino-5-cyclohexyl-4H-[1,2,4]triazole-3-thiol	Others	Ketone compounds	C8H14N4S	216.122	198.094	1.5406	[M+NH4]+	2.707	3	0.6867	rp	61019-28-1	2383144	-	-	-	661.4	270.16	262.11	186.73	416.99	341.37	7076.01	6927.38	7149.87	3297.43	3325.66	3323.3	-
MW0168432	T3_positive	1,2-bis(heptanoylthio) Glycerophosphocholine	GP	PC	C22H44NO6PS2	531.278	513.235	4.8077	[M+NH4]+	18.276	3	0.6867	rp	89019-63-6	57369907	-	63009	-	234659	184563	192200	29728.9	26387.7	25066.6	35115.5	56381.6	59285.2	82678.5	83286.4	82829.8	-
MW0137776	T3_positive	Cyanidin 3-(6-caffeoylglucoside) 5-glucoside	Flavonoids	Anthocyanidins	C36H37O19+	791.23	773.193	0.9214	[M+NH4]+	2.71044	3	0.6866	rp	130009-41-5	14655733	HMDB0037983	-	-	48306.1	34825.4	48763.5	57343.9	55576.8	40399.5	2890.55	3979.83	1657.89	38647.8	40628.1	40935	-
MEDL02217	T3_positive	Moupinamide	Alkaloids	Phenolamine	C18H19NO4	649.246	313.131	4.1736	[2M+Na]+	3.94065	3	0.6866	rp	66648-43-9	5280537	HMDB0029365	-	C02717	37192.8	51028.3	39679.4	593.04	1355.5	1655.63	2281.92	1247.93	590.04	16749.5	16325.1	16364	-
MEDL02516	T3_positive	L-Homoarginine	Amino acids and derivatives	Amino acids and derivatives	C7H16N4O2	227.091	188.127	1.2324	[M+K]+	1.83564	3	0.6863	rp	156-86-5	9085	HMDB0000670	5640	C01924	57436	38132.9	40021.9	20297.9	13230.9	20722.1	5587.93	5616.44	4612.69	17184	17523.2	16367	-
MEDP1406	T3_positive	Carnitine C14:1	FA	CAR	C21H39NO4	370.293	369.288	6.9341	[M+H]+	2.72775	3	0.6863	rp	835598-21-5	22833575	HMDB0002014	6437?	-	4080.04	1539.37	2863.14	570.56	668.12	563.35	408.53	283.76	313.69	1336.16	1318.65	1203.82	-
MW0138186	T3_positive	Forsythiaside	Phenolic acids	Phenolic acids	C29H36O15	624.212	624.205	2.2335	[M+]+	9.95024	3	0.6861	rp	79916-77-1	5281773	-	-	-	67442.3	68280.1	67185.9	2566.15	5954.2	6502.02	21686.2	12150.5	19973.5	34346.9	32304.2	31052.6	-
MW0115331	T3_positive	Swertiamarin	Terpenoids	Monoterpenoids	C16H22O10	375.129	374.121	3.0824	[M+H]+	2.36718	3	0.6859	rp	17388-39-5	442435	-	-	C09800	221242	223026	222470	239445	242261	237262	854086	874887	845857	478065	479080	478865	-
MEDP1084	T3_positive	Carnitine C12:0	Alkaloids	Alkaloids	C19H37NO4	420.187	343.272	3.3611	[M-H+2K]+	10.5842	3	0.6858	rp	25518-54-1	168381	HMDB0002250	-	-	1.75283e+06	1.61152e+06	1.69691e+06	1.37627e+06	1.55855e+06	1.48218e+06	1.07002e+06	930651	998804	1.32147e+06	1.35162e+06	1.35244e+06	-
MW0104682	T3_positive	2-amino-N-cyclohexylethanesulfonamide	Alcohol and amines	Amines	C8H18N2O2S	245.066	206.109	1.7193	[M+K]+	2.7535	3	0.6857	rp	31644-50-5	3145398	-	-	-	118.19	436.14	203.85	305.83	941.4	465.79	3101.4	3843.14	3734.14	1026.83	1036.76	951.04	-
MEDL02765	T3_positive	2',6'-Dihydroxy-4'-methoxyacetophenone	Others	Ketone compounds	C9H10O4	165.054	182.058	4.0351	[M+H-H2O]+	0.110012	3	0.6856	rp	7507-89-3	24135	HMDB0029646	-	C10680	3436.57	3092.69	4455.55	101334	86191.4	37033.7	1.5103e+06	1.40378e+06	1.41641e+06	679450	672780	672517	-
MW0054902	T3_positive	Methyl cis-9-tetradecenoate	FA	Others	C15H28O2	309.205	240.209	5.8282	[M+Na+HCOOH]+	4.32372	3	0.6856	rp	56219-06-8	5352674	-	44859	-	63483.8	47264.1	68285.3	34588.4	33954.8	36348.6	18242.9	14343.9	4477.15	39731.4	40834.2	39587.9	-
MEDN1375	T3_positive	3-Phenylbutyric acid	Organic acids	Organic acids	C10H12O2	314.069	164.084	2.392	[M+]+	16.085	3	0.6854	rp	4593-90-2	20724	HMDB0001955	6399	-	38772.6	38271.9	37391.8	20108.2	17766.6	17633.4	88591.4	102646	83369.5	54192.7	54724.6	54993.2	-
MW0149373	T3_positive	Gabunine	Alkaloids	Alkaloids	C42H50N4O5	691.391	690.378	5.637	[M+H]+	9.54792	3	0.6853	rp	1357-30-8	11953929	-	-	C09195	940.62	9207.56	3751.06	26032.9	14961.8	18733.6	5002.34	6924.3	4979.56	13609.7	13384.9	13597.1	-
MW0002352	T3_positive	2,5-Dimethylbenzaldehyde	Benzene and substituted derivatives	Benzene and substituted derivatives	C9H10O	181.084	134.073	1.7987	[M+HCOO+2H]+	2.96931	3	0.6853	rp	5779-94-2	22015	-	265044	-	52792.8	49433.1	51454.2	14528.8	13958.4	24928.8	15119.9	14531.1	7320.74	32134.6	32090	32133.4	-
MEDP0650	T3_positive	4,4'-Methylenedianiline	Alkaloids	Alkaloids	C13H14N2	163.112	198.116	4.8981	[M+H-2H2O]+	20.2343	3	0.6852	rp	101-77-9	7577	HMDB0041808	-	C14288	17762.5	16073.3	17082.7	29341.7	29321.1	34481.2	6842.6	7454.22	6963.64	18156.4	18323.8	19189.9	-
MW0147061	T3_positive	Cannabisin E	Lignans and Coumarins	Lignans	C36H38N2O9	689.241	642.258	5.5066	[M+HCOO+2H]+	5.74034	3	0.6852	rp	163136-16-1	71448966	-	-	C17909	40061.7	34140.1	44097.8	2105.8	1832.45	1468.49	12967.8	4714.81	1133.18	4869.92	4749.19	5173.19	-
MEDN0025	T3_positive	3-Hydroxymethylglutaric acid	Amino acids and derivatives	Amino acids and derivatives	C6H10O5	180.086	162.053	1.0632	[M+NH4]+	0.108328	3	0.6849	rp	503-49-1	1662	HMDB0000355	5344	C03761	5693.4	9063.69	8975.33	16917.5	18454.3	16619.7	27200.2	42624	44727.6	27157.8	24961.1	26838.3	-
MW0130748	T3_positive	2H,8H-Benzo[1,2-b:3,4-b']dipyran-2-one, 9,10-dihydro-9-hydroxy-8,8-dimethyl-, (R)-	Benzene and substituted derivatives	Benzene and substituted derivatives	C14H14O4	515.175	246.089	2.0362	[2M+Na]+	10.7664	3	0.6849	rp	19380-05-3	759302	-	44032	-	1406.78	1783.72	2460.1	527.96	255.12	310.94	6550.35	6303.42	7280.33	2331.43	2689.9	2569.3	-
MW0054754	T3_positive	Melongoside O	Steroids	Steroidal saponins	C45H74O19	936.523	918.482	8.8268	[M+NH4]+	2.79743	3	0.6847	rp	98464-54-1	131750948	HMDB0030040	-	-	27021.5	82717	89978	76445	4517.4	6467.29	53021.1	5489.45	335.34	1338.22	1162.2	1346.3	-
MW0169779	T3_positive	Rifaximin (Xifaxan)	Benzene and substituted derivatives	Benzene and substituted derivatives	C43H51N3O11	824.332	785.352	4.8697	[M+K]+	19.9146	3	0.6847	rp	80621-81-4	72111	-	-	-	250650	261593	281998	41564	41767.8	30156	11778.5	13352.2	19196.2	125866	128236	126542	-
MW0113937	T3_positive	Apiosylglucosyl 4-hydroxybenzoate	Others	Saccharides	C18H24O12	455.117	432.127	3.608	[M+Na]+	2.83157	3	0.684	rp	223261-31-2	85284146	HMDB0035318	-	-	359.14	864.31	564.54	3763.08	2289.19	2037.07	3898.23	4161.26	3801.16	2361.4	2453.63	2452.8	-
MW0107211	T3_positive	Graecunin D	Phenolic acids	Phenolic acids	C48H64N11O18+	1121.39	1082.44	4.1935	[M+K]+	2.84542	3	0.6837	rp	74350-29-1	4369318	HMDB0039422	-	-	3323.95	433.37	3154.97	5137.06	4979.1	172.91	11328.4	6827.46	9289.04	2712.63	3213.32	3253.61	-
MW0138578	T3_positive	Ixabepilone	Others	Ketone compounds	C27H42N2O5S	529.278	506.281	3.0131	[M+Na]+	2.85079	3	0.6836	rp	219989-84-1	6445540	HMDB0015593	85199	-	8105.99	8095.55	3472.63	11707.7	5818.91	4374.42	796.54	2662.83	824.72	1672.42	1714.85	1478.66	-
MW0016109	T3_positive	beta-Cryptoxanthin	Alcohol and amines	Alcohols	C40H56O	570.454	552.433	7.8566	[M+NH4]+	19.1702	3	0.6834	rp	472-70-8	5281235	HMDB0033844	-	C08591	63693	68307.9	71828.4	74450.1	62603.6	69262.1	54741.7	55107.1	56441.2	65043.9	65136	65370.5	ko00906,ko01110
MW0142581	T3_positive	2-Tetrahydrothiopheneacetic acid	Organic acids	Organic acids	C6H10O2S	164.077	146.04	4.1364	[M+NH4]+	2.87575	3	0.683	rp	65102-22-9	443065	-	-	-	14489.7	14217.6	15301.1	859.31	853.79	557.81	136.6	1077.84	926.95	7064.95	7009.29	6939.02	-
MEDL00722	T3_positive	Fumaric acid	Organic acids	Organic acids	C4H4O4	154.976	116.011	2.5105	[M+K]+	20.1033	3	0.683	rp	110-17-8	444972	HMDB0000134	3242	C00122	122072	136163	141612	11472.7	339.76	672.72	60.7	85.73	8929.09	111706	108262	112024	ko00020,ko00190,ko00220,ko00250,ko00350,ko00360,ko00620,ko00650,ko00760,ko01100,ko01110,ko01200
MW0109681	T3_positive	Seroquel	Benzene and substituted derivatives	Benzene and substituted derivatives	C46H54N6O8S2	900.381	882.345	4.6918	[M+NH4]+	2.88515	3	0.6828	rp	111974-72-2	5281025	-	-	-	36697.2	36379.5	32016.7	463.49	1184.8	896.17	5662.51	6060.56	4102.72	8714.36	9319.48	9434.86	-
MW0053734	T3_positive	Glycerophospho-N-Palmitoyl Ethanolamine	GP	PE	C21H44NO7P	453.296	453.286	7.5763	[M+]+	21.7995	3	0.6828	rp	100575-09-5	53393933	-	45334	-	850.16	1826.32	1350.27	11870.7	8747.75	12495.6	149.37	229.49	241.23	4185.01	3750.01	3928.11	-
MW0154092	T3_positive	n-(alpha-Linolenoyl) tyrosine	Amino acids and derivatives	Amino acids and derivatives	C27H39NO4	508.238	441.288	1.2225	[M-2H+3Na]+	5.2388	3	0.6825	rp	259143-19-6	35020415	-	64731	-	11275	10143.3	1545.05	62543.6	58746.7	70837.2	21350.7	20323.5	21837.9	45842.9	45761	45867.8	-
MW0012952	T3_positive	1-O-Octadecyl-SN-glycero-3-phosphocholine	GP	PC	C26H56NO6P	548.338	509.385	5.9886	[M+K]+	15.1606	3	0.6823	rp	74430-89-0	2733532	HMDB0011149	-	C04317	66706.1	61790.8	73588	3578.22	777.76	1660.54	4491.44	10344.9	6907.75	19220.7	18883.3	19211.5	ko00565,ko01100
MW0011064	T3_positive	(2R)-1-O-beta-D-Galactopyranosylglycerol	GL	DG	C9H18O8	272.132	254.1	0.9942	[M+NH4]+	2.91925	3	0.6821	rp	16232-91-0	4302177	HMDB0038664	-	-	9329.64	7872.36	7751.37	593.07	268.85	447.59	272.23	127.71	101.24	3766.25	3757.62	3664.03	-
MEDP1230	T3_positive	Glycidyl oleate	GL	MG	C21H38O3	339.288	338.282	6.9439	[M+H]+	20.238	3	0.6818	rp	5431-33-4	5354568	-	-	C19426	161229	116005	295008	275348	172066	197112	88044.6	307476	39031.9	41883.6	46793.3	47325.4	-
MW0108426	T3_positive	N-(3-Indolylacetyl)-L-isoleucine	Amino acids and derivatives	Amino acids and derivatives	C16H20N2O3	253.127	288.147	1.8978	[M+H-2H2O]+	16.9623	3	0.6815	rp	57105-45-0	644226	-	34533	-	449754	456426	442047	421076	46082.8	407361	417050	390934	376031	192447	190809	192150	-
MEDP1656	T3_positive	Carnitine C16-OH	FA	CAR	C23H45NO5	438.316	415.33	7.5579	[M+Na]+	2.95258	3	0.6814	rp	195207-76-2	71464553	HMDB0013336	-	-	1507.25	344.18	51.28	3910.27	20638.3	23694.5	73.13	2115.57	132.93	1231.75	1200.6	1087.87	-
MW0000232	T3_positive	Dihydroergotamine	Alkaloids	Alkaloids	C33H37N5O5	630.293	583.279	1.5406	[M+HCOO+2H]+	2.1103	3	0.6813	rp	6190-39-2	10531	HMDB0014465	-	C07798	8	35.19	16.59	10.79	11.6	226.98	5996.65	4926.93	5349.15	1406.23	1416.93	1470.52	-
MW0006328	T3_positive	N-Benzyloxycarbonylglycine	Benzene and substituted derivatives	Benzene and substituted derivatives	C10H11NO4	419.154	209.069	3.4399	[2M+H]+	19.9802	3	0.6812	rp	1138-80-3	14349	-	-	C03710	45396.1	45286.5	41447.5	7174.59	214.87	6087.28	304545	277632	294006	135583	131378	135419	-
MEDL00543	T3_positive	3-Methyladipic acid	Organic acids	Organic acids	C7H12O4	338.18	160.074	1.2275	[2M+NH4]+	2.46987	3	0.6811	rp	3058-01-3 | 61898-58-6	12292	-	-	-	28055	26605	34645.9	3957.45	3035.36	4538.58	4226.17	3370.4	4138.85	10923	10913.3	11033.9	-
MW0052410	T3_positive	Dimethyl suberate	Others	Ketone compounds	C10H18O4	427.231	202.12	4.8686	[2M+Na]+	0.951204	3	0.681	rp	1732-09-8	15611	-	-	C17803	43686.4	43616	47180.9	4550.75	5678.62	3185.93	1102.35	2655.27	1089.12	19937	19811.8	20470.1	-
MW0125644	T3_positive	N-Arachidonylmaleimide	Alcohol and amines	Amines	C24H35NO2	436.217	369.267	4.8872	[M-2H+3Na]+	4.06395	3	0.6809	rp	876305-42-9	25021164	-	45064	-	17741.3	17542.9	18376.3	329939	344923	286330	11544.8	11423.9	11026.3	130134	129979	127625	-
MW0007535	T3_positive	Maclurin	Flavonoids	Other Flavonoids	C13H10O6	338.963	262.048	0.6689	[M-H+2K]+	14.4081	3	0.6806	rp	519-34-6	68213	HMDB0032644	-	C09951	2973.12	1780.06	2177.84	31716.4	33891.4	28855.7	38494.3	37390.1	38404.7	20103.6	19588.4	19891.2	-
MW0116945	T3_positive	1-ethyl-6-thien-2-yl-1H-pyrazolo[3,4-b]pyridine-4-carboxylic acid	Organic acids	Organic acids	C13H11N3O2S	296.051	273.057	1.3515	[M+Na]+	2.9935	3	0.6805	rp	923919-56-6	16227451	-	-	-	1893.21	772.05	1743.25	132.4	91.53	308	93.63	179.51	138.21	433.98	442.04	399.92	-
MW0063725	T3_positive	3,4,5-Trihydroxy-6-[[11-methoxycarbonyl-4,4,6a,6b,11,14b-hexamethyl-8a-[3,4,5-trihydroxy-6-(hydroxymethyl)oxan-2-yl]oxycarbonyl-1,2,3,4a,5,6,7,8,9,10,12,12a,14,14a-tetradecahydropicen-3-yl]oxy]oxane-2-carboxylic acid	Terpenoids	Triterpene Saponin	C43H66O16	856.452	838.435	6.2294	[M+NH4]+	20.3793	3	0.6805	rp	145826-48-8	74376552	HMDB0040957	-	-	314018	353540	265698	180823	206325	210857	31219.6	33057.9	28343.8	213202	214035	211858	-
MW0009339	T3_positive	Pargyline	Benzene and substituted derivatives	Benzene and substituted derivatives	C11H13N	182.088	159.105	2.1154	[M+Na]+	3.00125	3	0.6803	rp	555-57-7	4688	HMDB0015563	-	C07414	2049.66	1238.26	1004.44	662.44	1806.17	766.98	4719.28	3964.17	4734.99	2188.37	2288.18	1926.49	-
MW0106978	T3_positive	Glutamylproline	Amino acids and derivatives	Amino acids and derivatives	C10H16N2O5	489.211	244.106	5.8681	[2M+H]+	16.5061	3	0.68	rp	41745-47-5	11218768	HMDB0028827	-	-	797.77	310.78	597.08	43238.8	47849	25204.1	401.12	54.35	922	10968.1	11349	10901.9	-
MW0013436	T3_positive	2-Decen-1-ol	Alcohol and amines	Alcohols	C10H20O	225.148	156.151	3.5188	[M+Na+HCOOH]+	5.30647	3	0.68	rp	22104-80-9	5364942	HMDB0032532	-	-	887958	844550	896512	166426	166020	163125	102632	75167.3	74541.4	342462	343835	342565	-
MEDP1127	T3_positive	1-Acetylindole	Alkaloids	Plumerane	C10H9NO	201.111	159.068	2.7504	[M+CH3CN+H]+	24.5451	3	0.68	rp	576-15-8	68470	-	34502	-	127318	127750	100528	12597.9	8775.17	9333.54	24590.1	24404.1	22111.7	60011.4	58673.4	59353.8	-
ZINC388061	T3_positive	Methyl phenylacetate	Benzene and substituted derivatives	Benzene and substituted derivatives	C9H10O2	173.164	150.068	1.5803	[M+Na]+	5.53589	3	0.68	rp	101-41-7	7559	HMDB0032617	-	-	3425.16	1680.59	3204.83	2583.02	3015.05	8212.72	2471.09	3095.79	1853.47	6169.47	6148.58	6147.96	-
MEDP1962	T3_positive	IAA-L-Ala	Amino acids and derivatives	Amino acids and derivatives	C13H14N2O3	323.028	246.1	1.1218	[M-H+2K]+	21.7861	3	0.6797	rp	57105-39-2	644225	-	-	-	15397.7	13955.5	17347.9	1518.02	2638.78	3856.78	1093.23	993.46	1309.11	4361.8	3967.1	4378.51	-
MEDL00817	T3_positive	Cysteinylglycine	Amino acids and derivatives	Amino acids and derivatives	C5H10N2O3S	179.054	178.041	1.141	[M+H]+	3.03225	3	0.6797	rp	19246-18-5	439498	HMDB0000078	5134	C01419	292.98	12.44	145.27	7727.59	7866.98	10057	456.18	741.35	639.94	3017.23	2907.35	3009.32	ko00480,ko01100
MEDP1680	T3_positive	Thr-leu-ile	Amino acids and derivatives	Amino acids and derivatives	C16H31N3O5	409.242	345.226	3.8369	[M+CH3CN+Na]+	2.96479	3	0.6796	rp	126855-31-0	101127826	-	-	-	20163.6	54640.3	18681.2	5488.57	3827.63	5406.76	2702.91	2335.04	2189.67	9767.49	9217.61	9508.16	-
MW0012308	T3_positive	Isoacitretin	Organic acids	Organic acids	C21H26O3	344.228	326.188	3.1476	[M+NH4]+	12.9805	3	0.6795	rp	69427-46-9	6437841	HMDB0003039	621	-	95173.8	162343	220693	322733	119507	141972	127482	118383	120413	165722	163768	165682	-
MW0113976	T3_positive	beta-CYCLODEXTRIN	Others	Saccharides	C42H70O35	1134.38	1134.37	3.2322	[M+]+	14.2909	3	0.6795	rp	7585-39-9 | 37331-89-8 | 79647-56-6	444041	HMDB0029926	-	-	720.1	1041.95	663.62	719.02	238.68	525.3	465.16	421.28	164.16	2615.78	2633.72	2616.27	-
MEDP1054	T3_positive	Liquorice	Terpenoids	Triterpene Saponin	C42H62O16	845.401	822.404	4.2309	[M+Na]+	13.0846	3	0.6793	rp	1405-86-3	3495	HMDB0029843	-	C02284	11101.4	11618.9	9848.08	641.66	209.65	118.66	1790.96	2876.92	508.9	6491.61	6736.35	6764.71	-
MW0014038	T3_positive	3-Hexaprenyl-4,5-dihydroxybenzoic acid	Benzene and substituted derivatives	Benzene and substituted derivatives	C37H54O4	562.393	562.402	7.0221	[M+]+	10.6991	3	0.6793	rp	63975-40-6	5280760	HMDB0001063	5976	C05200	7513.33	6248.94	7409.24	11695	12373.3	16190.4	15703.1	10480.7	10261.3	10085.1	10283.2	10301	-
MW0111913	T3_positive	2-(Methylsulfanyl)-1-phenylethan-1-one	Others	Ketone compounds	C9H10OS	167.048	166.045	0.5953	[M+H]+	3.08925	3	0.6784	rp	5398-93-6	220651	-	-	-	6936.78	6024.29	5824.22	5703.32	4958.34	6454.95	4276.6	5585.67	6608.69	6633.28	6520.83	6675.63	-
MW0010461	T3_positive	[8]-Dehydrogingerdione	Phenolic acids	Phenolic acids	C19H26O4	627.154	318.183	2.1668	[M+K]+	13.8738	3	0.6782	rp	77334-08-8	131752598	HMDB0039277	-	-	126.41	235.17	145.48	1924.99	54.15	97.93	45973.2	47883.7	51297.1	35252.9	35199.5	35082.1	-
MW0157915	T3_positive	Thr-Tyr	Amino acids and derivatives	Amino acids and derivatives	C13H18N2O5	826.297	282.122	2.846	[2M+NH4]+	24.7706	3	0.6781	rp	145295-02-9	11778518	HMDB0029073	-	-	788.34	1058.75	348.24	112.49	209.06	5384.7	469127	515511	550301	65182	65627.9	63928.4	-
MEDP0688	T3_positive	Benzophenone	Others	Aldehyde compounds	C13H10O	387.143	182.073	4.9204	[2M+Na]+	20.3374	3	0.6778	rp	119-61-9	3102	HMDB0032049	-	C06354	289577	395760	256440	106153	177799	107191	47696.7	21083.7	20464.2	129377	131854	132503	-
MW0137676	T3_positive	Cinnamyl alcohol	Terpenoids	Ditepenoids	C9H10O	181.085	134.073	1.5406	[M+HCOO+2H]+	3.80971	3	0.6774	rp	4407-36-7	5315892	HMDB0029698	-	C02394	17217.8	15673	16806.5	5607.99	3441.44	4222.87	115260	110405	112689	53001.9	53000.1	52867.8	ko01110
MEDP1498	T3_positive	8-Azaguanine	Nucleotides and derivatives	Nucleotides and derivatives	C4H4N6O	197.08	152.045	2.7926	[M-H+2Na]+	0.0936284	3	0.6774	rp	134-58-7	135403646	-	-	-	40563.8	50258.5	44987.1	66943	71021.4	13388.7	523161	510906	289639	173670	174066	174088	-
MW0008850	T3_positive	N-Arachidonoyl dopamine	Phenolic acids	Phenolic acids	C28H41NO3	440.311	439.309	5.0469	[M+H]+	13.8609	3	0.6773	rp	199875-69-9	5282105	-	43429	-	51198.1	39261.7	30721.1	12421.7	43129.1	68068.2	1215.19	15814.7	9101.27	26077.2	26243.1	26005	-
MEDL01812	T3_positive	Cepharadione A	Alkaloids	Aporphine alkaloids	C18H11NO4	323.111	305.069	6.0889	[M+NH4]+	24.04	3	0.6773	rp	55610-01-0	94577	HMDB0034364	-	-	190303	178978	161948	364.83	4273.75	3228.06	6391.28	280.01	6613.47	62857	62853.5	62401.4	-
MEDP1785	T3_positive	Methyl vanillate	Phenolic acids	Phenolic acids	C9H10O4	229.071	182.058	2.1154	[M+HCOO+2H]+	0.405991	3	0.6772	rp	3943-74-6	19844	HMDB0240266	-	-	19537.9	38709.7	35575.1	20781	42808.9	19939.9	389116	416471	370080	321078	295815	287890	-
MW0148592	T3_positive	Dipterocarpol	Alcohol and amines	Alcohols	C30H50O2	425.368	442.381	8.3215	[M+H-H2O]+	8.20541	3	0.6769	rp	471-69-2	441676	-	-	C08622	4648.02	1803.58	6535.73	15467.8	46774.9	11029.1	3171.6	1563.3	2658.86	3194.75	3194.25	2958.9	-
MW0053503	T3_positive	Germacrone	Terpenoids	Sesquiterpenoids	C15H22O	219.173	218.167	7.3984	[M+H]+	5.83163	3	0.6767	rp	6902-91-6	6436348	-	-	C16966	31561.9	25872.2	25417.5	20319.4	24172.9	23833.4	9568.07	5775.23	5808.07	25035.4	25900.6	25864.8	-
MW0124096	T3_positive	Famprofazone	Others	Ketone compounds	C24H31N3O	378.248	377.247	4.9069	[M+H]+	19.2259	3	0.6763	rp	22881-35-2	3326	HMDB0041891	-	-	233.82	144.75	89.82	33804.8	22430	20010.5	76.82	1815.49	230.65	9954.91	9864.97	9828.31	-
MW0105524	T3_positive	Ala-Lys	Amino acids and derivatives	Amino acids and derivatives	C9H19N3O3	343.153	217.143	3.7812	[M+NH4]+	19.2549	3	0.6758	rp	6366-77-4	7016106	HMDB0028692	-	-	303040	243085	238502	45853.5	52517.8	53100.5	7418.77	5539.57	3480.56	113733	116458	113598	-
MW0008809	T3_positive	N-Acetyltyramine	Phenolic acids	Phenolic acids	C10H13NO2	243.122	179.095	3.1622	[M+CH3CN+Na]+	12.0391	3	0.6757	rp	1202-66-0	121051	-	263635	-	29885.8	21315.3	17153.3	93579.1	112276	84691.3	1592.07	895.34	2215.58	19584.6	19833.8	20396.9	-
MEDP1669	T3_positive	Alanylphenylalanine	Amino acids and derivatives	Amino acids and derivatives	C12H16N2O3	201.111	236.116	2.3748	[M+H-2H2O]+	22.4247	3	0.6756	rp	3061-90-3	96814	HMDB0028694	23975	-	57429.8	54283.3	61309.1	2265.22	1611.99	1151.99	13861.6	18880.8	12059.4	30475.6	30458.8	30686.4	-
MEDP0011	T3_positive	L-Lysine	Amino acids and derivatives	Amino acids and derivatives	C6H14N2O2	215.091	146.106	2.8025	[M+Na+HCOOH]+	21.6133	3	0.6746	rp	56-87-1	5962	HMDB0000182	5200	C00047	83597.4	86900.8	86181.8	22825.7	28931.7	83487.8	519367	837060	460552	294710	296011	296024	ko00300,ko00310,ko00470,ko00780,ko00960,ko00970,ko01100,ko01110,ko01210,ko01230,ko02010
MW0137409	T3_positive	Artemetin	Flavonoids	Flavones	C20H20O8	388.124	388.116	1.8584	[M+]+	16.687	3	0.6745	rp	479-90-3	5320351	HMDB0030095	-	-	81855.7	81249.2	80501.4	89691.2	79202.8	78581.7	33874.2	34968.1	33409.6	100817	99555.4	99404.9	-
MEDL00344	T3_positive	Glycyl-L-tyrosine	Amino acids and derivatives	Amino acids and derivatives	C11H14N2O4	499.184	238.095	2.345	[2M+Na]+	6.85369	3	0.6742	rp	658-79-7	92829	HMDB0028853	23813	-	4520.97	6106.9	7539.23	65.45	467.57	1033.26	5303.44	2219.78	68.11	5299.47	5292.25	5285.07	-
MW0138459	T3_positive	Isobavachalcone	Flavonoids	Chalcones	C20H20O4	371.154	324.136	1.4163	[M+HCOO+2H]+	12.3606	3	0.6739	rp	20784-50-3 | 54676-49-2	5281255	-	-	C08648	151696	157997	148265	9059.95	9879.21	9738.28	43538.9	41498.9	44596.6	80549.7	81027	80838.1	-
MEDP1684	T3_positive	H-Leu-leu-phe-OH	Amino acids and derivatives	Amino acids and derivatives	C21H33N3O4	414.231	391.247	1.2275	[M+Na]+	13.9255	3	0.6738	rp	74479-02-0	7408573	-	-	-	9107.77	7641.13	7935.73	2607.4	2678.96	2712.61	10406.1	10017.3	8746.57	18533.2	18253	18235.1	-
MW0063341	T3_positive	Rhizoxin	Heterocyclic compounds	Heterocyclic compounds	C35H47NO9	626.336	625.325	8.759	[M+H]+	3.32996	3	0.6733	rp	90996-54-6	6437358	-	85113	-	4039.09	2444.91	1631.03	541.65	449.18	337.49	596.15	679.92	1226.92	1812.99	1752.18	1623.36	-
MW0156502	T3_positive	Salicifoline	Phenolic acids	Phenolic acids	C12H20NO2+	421.295	210.149	7.4978	[2M+H]+	7.08522	3	0.6733	rp	6882-07-1	160877	-	-	C17063	22768.3	16154.2	27995.5	674.81	777.69	574.84	267.18	401.27	348.9	16942.9	17182.3	17483.1	-
MW0142555	T3_positive	2-phenyl-N-(5-propan-2-yl-2-thiazolyl)acetamide	Benzene and substituted derivatives	Benzene and substituted derivatives	C14H16N2OS	299.065	260.098	0.59	[M+K]+	3.33475	3	0.6732	rp	267654-00-2	16760027	-	45242	-	23973.1	14493.8	16630.5	13533	14149	16913.6	9239.04	12643.1	10191.1	16737.2	16151.7	17069.5	-
MW0112868	T3_positive	Prenol	Alcohol and amines	Alcohols	C5H10O	195.137	86.0732	5.6771	[2M+Na]+	3.97265	3	0.6731	rp	556-82-1	11173	HMDB0030124	-	C01390	4312.01	2434.06	729.19	57070.8	21781.8	12745.8	19787.9	25266.1	13001.1	12429.7	13371.9	12663.9	ko00740
MW0053496	T3_positive	Geranylgeraniol	Alcohol and amines	Alcohols	C20H34O	337.273	290.261	6.6687	[M+HCOO+2H]+	0.0556516	3	0.6731	rp	24034-73-9 | 7614-21-3	5281365	-	53578	C09094	151850	190974	163942	156373	160293	410791	51514.6	366456	83985.8	297082	293053	258308	ko00904,ko01110
MEDN0669	T3_positive	5-KETE	Lipids	Free fatty acids	C20H30O3	675.406	318.219	5.9281	[2M+K]+	3.31731	3	0.673	rp	126432-17-5	5283159	HMDB0010217	-	C14732	3724.27	1014.54	2092.99	6479.19	5752.17	3094.15	20278.7	22749.3	26969.4	10773.2	10543.2	10559.9	ko00590,ko01100
MEDN0722	T3_positive	Orcinol	Phenolic acids	Phenolic acids	C7H8O2	107.048	124.052	4.0549	[M+H-H2O]+	2.10385	3	0.6728	rp	504-15-4	10436	HMDB0039777	-	C00727	983.81	411.11	317.77	11835.6	16858.5	15833.3	216231	211617	228430	99594.9	96905.9	94595.3	-
MW0110803	T3_positive	N-2-Thiazolylacetoacetamide	Alcohol and amines	Amines	C7H8N2O2S	185.046	184.031	0.6065	[M+H]+	3.3795	3	0.6723	rp	705-87-3	12811	-	-	-	63443.7	64396.1	55746.3	46015.4	50692	51522.2	48367.8	52951.5	44837.1	65250	64362.5	65207.8	-
MW0007249	T3_positive	Gliclazide	Benzene and substituted derivatives	Benzene and substituted derivatives	C15H21N3O3S	324.142	323.13	1.769	[M+H]+	3.40575	3	0.6717	rp	21187-98-4	3475	HMDB0015252	-	-	202.68	121.97	49.28	2053.04	1993.94	2170.84	152.21	143.45	205.61	564.62	499.57	563.48	-
MW0016103	T3_positive	beta-Citraurol	Terpenoids	Triterpene	C30H42O2	452.344	434.318	5.4979	[M+NH4]+	3.40926	3	0.6716	rp	57593-78-9	23426325	HMDB0035685	-	-	1519.04	1659	1785.72	830.29	1984.45	6540.84	1264.54	860	1140.55	3874.89	3675.65	4007.52	-
MW0112119	T3_positive	2-Dodecenal	Others	Aldehyde compounds	C12H22O	259.081	182.167	2.6969	[M-H+2K]+	13.3861	3	0.6714	rp	4826-62-4	5283361	HMDB0031020	-	-	82402.5	68516.5	79264.5	31165.4	60616	55792.7	138040	167066	221827	78204.2	82503.4	81986.4	-
MW0139610	T3_positive	Rubraflavone B	Flavonoids	Flavones	C30H34O5	513.197	474.241	5.4666	[M+K]+	3.42507	3	0.6713	rp	54835-68-6	44257580	HMDB0030629	-	-	1396.77	4324.82	2952.42	1875.82	649.87	1118.04	7425.98	14244.2	15831.9	5427.74	5639.19	5460.41	-
MEDP0180	T3_positive	Nicotinamide mononucleotide	Nucleotides and derivatives	Nucleotides and derivatives	C11H15N2O8P	335.074	334.057	0.8789	[M+H]+	24.2477	3	0.6712	rp	1094-61-7	14180	HMDB0000229	4167	C00455	268605	228779	232816	53217.6	64449	56376.2	75366.4	74763.5	60313.3	158898	158154	159207	ko00760,ko01100
MW0006688	T3_positive	Cyperine	Benzene and substituted derivatives	Benzene and substituted derivatives	C15H16O4	559.167	260.105	3.0426	[2M+K]+	12.0002	3	0.6708	rp	33716-82-4	182142	HMDB0033771	-	C09923	4277.11	5162.31	4210.01	3264.3	17290	17219.9	36.53	961.35	3557.47	8179.04	8119.73	7740.81	-
MW0103135	T3_positive	Withanolide B	Others	Others	C28H38O5	419.28	454.272	5.1968	[M+H-2H2O]+	11.7979	3	0.6707	rp	56973-41-2	14236711	-	-	-	2330.7	1768.35	99.51	9234.79	13798.1	859.03	51107.2	39663.9	57201	3077.47	3595.11	3653.39	-
MEDP1824	T3_positive	Caftaric acid	Phenolic acids	Phenolic acids	C13H12O9	354.274	312.048	4.8872	[M+CH3CN+H]+	24.4006	3	0.6704	rp	67879-58-7	6440397	HMDB0013680	-	-	119914	85647.8	82643.6	41272.3	92231.8	500587	61200	98095.7	44293.2	141268	143234	143138	-
MEDN1050	T3_positive	Phenyl acetate	Phenolic acids	Phenolic acids	C8H8O2	295.102	136.052	3.3611	[2M+Na]+	19.9188	3	0.6704	rp	122-79-2	31229	HMDB0040733	-	C15583	323773	305349	302560	191923	238340	203184	93781.5	58219	99794.3	222704	227272	226567	-
MW0137498	T3_positive	Benzyl cinnamate	Benzene and substituted derivatives	Benzene and substituted derivatives	C16H14O2	515.161	238.099	2.7276	[2M+K]+	1.17048	3	0.6703	rp	103-41-3 | 8014-16-2 | 78277-23-3	5273469	HMDB0040286	94811	-	13046.2	15378.7	11626.4	1048.07	472.86	653.55	816.16	62.86	708.89	2079.79	2199.1	2036.87	-
MEDP0317	T3_positive	Hydrocinnamic acid	Phenolic acids	Phenolic acids	C9H10O2	197.08	150.068	3.5235	[M+HCOO+2H]+	1.26834	3	0.6702	rp	501-52-0	107	HMDB0000764	4153	C05629	22931.9	23861.2	25811.1	18848.3	19009.6	17083.3	249149	241248	257427	98224.6	99955.8	98553.2	ko00360,ko01100
MW0159253	T3_positive	Val-Asn	Amino acids and derivatives	Amino acids and derivatives	C9H17N3O4	485.238	231.122	3.0031	[2M+Na]+	7.56152	3	0.6699	rp	66170-00-1	7020201	-	65302	-	155948	162293	160350	121864	100923	121893	68277.8	65442.3	66550.5	121826	120042	122404	-
MW0114515	T3_positive	Gentianose	Others	Saccharides	C18H32O16	571.135	504.169	1.1227	[M-2H+3Na]+	21.8589	3	0.6695	rp	25954-44-3	117678	HMDB0034072	138	C08239	81422.5	41842.2	69283.6	28300.3	29541.9	31255.1	6323.82	10778.1	10648.7	20186.8	18490	21145.5	-
MW0108003	T3_positive	Lys-His	Amino acids and derivatives	Amino acids and derivatives	C12H21N5O3	284.17	283.164	1.9177	[M+H]+	7.81966	3	0.6692	rp	35170-01-5	9857010	-	23782	-	7483.78	6275.28	4557.44	13891.8	14927.3	14427.3	11281.3	11260	12460.6	11351.3	11482	11280	-
MW0127954	T3_positive	3-(4-Hydroxyphenyl)-2-methyl-2-propenoic acid	Organic acids	Organic acids	C10H10O3	225.076	178.063	3.7376	[M+HCOO+2H]+	1.95764	3	0.6692	rp	5325-37-1	6140530	HMDB0133613	-	-	12040.9	13733	16995.6	971836	940351	970009	886027	775946	831202	700639	706841	705274	-
MW0148368	T3_positive	D-Glucosylsphingosine	SL	SPH	C24H47NO7	479.37	461.335	7.6672	[M+NH4]+	2.37762	3	0.6691	rp	52050-17-6	5280570	HMDB0000596	-	C03108	25693.3	25276.2	15500.8	857.96	1522.61	2362.03	916.87	186.09	564.05	15823.4	16181.1	16106	ko00600
MEDL00588	T3_positive	2-Naphthalenesulfonic acid	Amino acid and Its metabolites	Benzene and substituted derivatives	C10H8O3S	231.008	208.019	5.6069	[M+Na]+	3.53725	3	0.6689	rp	120-18-3	-	-	-	C16202	1014.15	91.83	757.36	1762.96	1408.19	2217.59	5582.21	4361.8	4756.84	1278.26	1367.1	1378.51	-
MW0011993	T3_positive	10-Deacetylbaccatin III	Benzene and substituted derivatives	Benzene and substituted derivatives	C29H36O10	544.238	544.231	3.598	[M+]+	16.3651	3	0.6679	rp	32981-86-5	154272	-	84946	-	191948	201900	210379	156287	156015	144225	209313	195632	166867	168441	169461	170707	-
MEDL01899	T3_positive	Ricinine	Alkaloids	Pyridine alkaloids	C8H8N2O2	329.124	164.059	2.9636	[2M+H]+	2.648	3	0.6677	rp	524-40-3	10666	HMDB0042006	-	C01526	736.62	188.09	579.35	626.98	182.41	341.98	14250.6	18327.3	14217	5765	5569.41	5480.55	-
MW0153630	T3_positive	Met-Phe-Gly	Amino acids and derivatives	Amino acids and derivatives	C16H23N3O4S1	729.275	353.141	4.6498	[2M+Na]+	3.43268	3	0.6673	rp	14492-15-0	7010561	-	22705	-	115478	132044	167300	236031	233820	225788	9278.32	14739.9	9071.77	120362	121418	125067	-
MW0148376	T3_positive	(6R)-6-(Hydroxymethyl)-alpha-D-mannopyranose 1-phosphoric acid	Organic acids	Organic acids	C7H15O10P	291.039	290.04	0.866	[M+H]+	21.5892	3	0.667	rp	159000-62-1	23724507	-	-	C19880	366289	361816	157852	68506.7	70413.1	69844	5148.86	7098.24	2478.76	66158	68578.2	73219.9	ko01100,ko01250
MW0151766	T3_positive	Iresinin I	Alkaloids	Alkaloids	C36H42N2O23	893.213	870.218	3.936	[M+Na]+	3.63586	3	0.6669	rp	78413-55-5	11953907	-	-	C08550	103.18	66.43	76.07	3551.58	3158.38	2775.46	74.17	166.41	243.99	1225.34	1326.85	1084.18	-
MW0142524	T3_positive	2-Octaprenylphenol	Alcohol and amines	Alcohols	C46H70O	661.529	638.543	0.6098	[M+Na]+	3.65346	3	0.6665	rp	42187-47-3	5280832	-	-	C05810	7745.46	5838.61	8378.5	4153.54	4474.26	7761.18	6054.14	5423.97	4854.88	7630.55	7557.72	7400.12	-
MEDP1354	T3_positive	Mycosporine-serinol	Amino acids and derivatives	Amino acids and derivatives	C11H19NO6	325.139	261.121	2.0362	[M+CH3CN+Na]+	4.50302	3	0.6665	rp	59719-29-8	442866	-	-	C10607	31586.5	29178.3	33463.7	32902.8	8304.64	8423.09	64053.5	70964.2	67528.5	35934.8	36082.4	34413.2	-
MW0104210	T3_positive	11-Dehydro-2,3-dinor-txb2	Organic acids	Organic acids	C18H28O6	387.202	340.189	3.4989	[M+HCOO+2H]+	2.95853	3	0.6662	rp	79250-60-5	35024530	-	45640	-	3.03189e+06	2.90628e+06	2.96543e+06	305269	515683	483333	284575	292344	284725	1.27114e+06	1.27556e+06	1.27562e+06	-
MEDP0646	T3_positive	2,3-Dihydrobenzofuran	Benzene and substituted derivatives	Benzene and substituted derivatives	C8H8O	159.028	120.058	2.3722	[M+K]+	16.3719	3	0.6658	rp	496-16-2	10329	HMDB0013815	-	-	85101.2	76945.3	75933	37259.4	35261.2	39473.5	26134.3	26160.5	21450.8	48507	48774.7	48779.3	-
MW0118667	T3_positive	2-Mercaptonicotinonitrile	Heterocyclic compounds	Heterocyclic compounds	C6H4N2S	137.022	136.01	1.3017	[M+H]+	3.703	3	0.6655	rp	52505-45-0	4386419	-	-	-	37396.8	28285.2	28627.1	15735.3	19376.3	25625.3	11370.3	11497.2	10787.4	22641.2	22909.2	22577.1	-
MEDN1008	T3_positive	FFA(11:1)	Lipids	Free fatty acids	C11H20O2	226.179	184.146	5.6286	[M+CH3CN+H]+	0.244165	3	0.665	rp	112-38-9	5634	HMDB0033724	-	C13910	17887.3	23521.2	30956.4	28199.6	25641.9	16850.9	48114.5	34957.9	28893.1	35425.7	35646.4	35386.3	-
MW0011582	T3_positive	(R)-1-O-b-D-glucopyranosyl-1,3-octanediol	Others	Saccharides	C14H28O7	331.173	308.183	3.598	[M+Na]+	3.7415	3	0.6647	rp	120727-21-1	14213498	HMDB0029362	-	-	28833.2	26379.3	29187.8	26417.8	20993.1	15513.4	22875.2	26523.5	26228.1	21637.7	22794.9	22972.5	-
MW0117072	T3_positive	1-[2-(2,5-Dimethylphenoxy)ethyl]-3-indolecarboxylic acid	Organic acids	Organic acids	C19H19NO3	327.165	309.137	2.3524	[M+NH4]+	3.766	3	0.6642	rp	878978-76-8	7345532	-	-	-	1724.76	1626.39	1924.51	94.12	161.23	31.58	93.92	124.65	11.56	392.31	407.06	436.9	-
MW0126946	T3_positive	Vesnarinone	Others	Ketone compounds	C22H25N3O4	434.148	395.185	2.6879	[M+K]+	3.766	3	0.6642	rp	81840-15-5	5663	HMDB0042059	-	-	5275.87	5136.95	3846.95	11180.4	11160.7	10311.4	7745.66	6437.64	5757.95	6913.49	7239.24	6682.28	-
MW0114763	T3_positive	L-(-)-Sorbose	Others	Saccharides	C6H12O6	399.073	180.063	0.9351	[2M+K]+	4.53211	3	0.664	rp	87-79-6	6904	HMDB0001266	-	-	14046.2	15274.4	6382.72	168.28	851.34	369	815.3	119.06	127.3	1361.75	1488.9	1160.32	-
MW0142992	T3_positive	Methyl 3-hydroxyhexadecanoate	Lipids	Free fatty acids	C17H34O3	611.465	286.251	8.085	[2M+K]+	3.55835	3	0.6638	rp	51883-36-4	103553	-	-	-	179.72	3068.48	995.74	4725.38	4920.11	4483.18	36218.1	36197.7	23775.9	7456.77	9454.53	9520.46	-
MEDP1102	T3_positive	Carnitine C10:0	FA	CAR	C17H33NO4	400.218	315.241	3.6381	[M+K+HCOOH]+	20.9839	3	0.6636	rp	1492-27-9	11953821	HMDB0000651	-	-	90310.5	92413.7	100251	302669	282723	301697	93995.3	91762.7	99723.5	150738	151157	150744	-
MW0117278	T3_positive	1-Piperidinecarboxaldehyde	Heterocyclic compounds	Heterocyclic compounds	C6H11NO	244.201	113.084	1.4361	[2M+NH4]+	1.36428	3	0.6635	rp	2591-86-8	17429	HMDB0031702	-	-	6186.77	3471.5	5179.41	5571.93	6635.01	29348.3	4569.83	6288.48	3456.14	10703	10734	10744.6	-
MEDL00352	T3_positive	Glu-Val	Amino acids and derivatives	Amino acids and derivatives	C10H18N2O5	531.205	246.122	4.6696	[2M+K]+	1.09512	3	0.6634	rp	5879-06-1	6992567	HMDB0028832	-	-	16780.2	14247.1	9513.5	13702.7	10937.5	10797.7	4652.67	6831.34	3873.93	16963.9	16392.2	16960.3	-
MW0105167	T3_positive	FAPy-adenine	Heterocyclic compounds	Heterocyclic compounds	C5H7N5O	324.165	153.065	2.6879	[2M+NH4]+	2.8442	3	0.6631	rp	5122-36-1	114926	HMDB0004816	7080	C06502	23927.7	19567.7	20261.8	97997.6	94328.4	92944.4	2338.16	2141.56	1722.01	42678	42619.4	42225.6	-
MEDN0460	T3_positive	N8-Acetylspermidine	Amino acids and derivatives	Amino acids and derivatives	C9H21N3O	397.316	187.168	3.0426	[2M+Na]+	21.4369	3	0.663	rp	13431-24-8	123689	HMDB0002189	6535	C01029	11182.3	5965.24	6030.28	6278.03	10001.5	83737.9	6792.41	7674.8	4907.24	17003.3	17078.7	17004.5	-
MW0153891	T3_positive	[(1R,2R,6S,7S,8R,10S,11S,12R,14S,16S,17R,18R)-6,7-dihydroxy-8-(hydroxymethyl)-4,18-dimethyl-5-oxo-14-phenyl-16-prop-1-en-2-yl-9,13,15,19-tetraoxahexacyclo[12.4.1.01,11.02,6.08,10.012,16]nonadec-3-en-17-yl] (2E,4E)-5-phenylpenta-2,4-dienoate	Terpenoids	Ditepenoids	C38H38O10	655.265	654.246	8.4106	[M+H]+	3.82484	3	0.663	rp	34807-41-5	24832075	-	-	-	31975.7	38673.4	39903.7	693.67	1007.16	3651.9	28108.8	16610.7	3028.43	13403	13808.1	13344.7	-
MW0009222	T3_positive	Benzoyl L-arginine methyl ester	Benzene and substituted derivatives	Benzene and substituted derivatives	C14H20N4O3	331.115	292.154	2.6681	[M+K]+	3.8515	3	0.6624	rp	967-88-4	150869	-	-	-	164.55	512.82	309.31	14830.5	11209.8	10989.1	360.61	469.59	531.04	2064.86	2146.34	2137.2	-
MEDP1390	T3_positive	Carnitine C18:1(Acylcarnitine C18:1)	FA	CAR	C25H47NO4	471.344	425.351	5.1695	[M-H+2Na]+	16.3256	3	0.6623	rp	38677-66-6	46907933	HMDB0005065	-	-	35060.1	35674.2	24482.6	54056.8	63624.4	45236	70674.1	56393.9	55662.5	77227	79711.9	78841.3	-
MW0138536	T3_positive	Isorhoifolin	Heterocyclic compounds	Heterocyclic compounds	C27H30O14	579.171	578.164	5.027	[M+H]+	3.15096	3	0.6619	rp	552-57-8	9851181	HMDB0037349	-	-	829.3	921.93	67.78	355.34	83.14	298.97	120012	133748	138137	24565.6	26248.8	24959.8	-
MADN0561	T3_positive	N,N',N''-triacetylchitotriose	Others	Saccharides	C24H41N3O16	650.236	627.249	1.2323	[M+Na]+	5.13817	3	0.6618	rp	38864-21-0	123774	HMDB0006698	-	-	648.74	732.76	1207.42	115.36	3413.35	1454.03	5356.84	5507.51	4966.54	3062.27	2138.8	3049.89	-
MW0107316	T3_positive	His-lys	Amino acids and derivatives	Amino acids and derivatives	C12H21N5O3	306.155	283.164	3.1123	[M+Na]+	3.901	3	0.6614	rp	37700-85-9	148224	HMDB0028890	-	-	713.51	2126.12	282.08	2174.53	550.77	2511.03	6355.31	7940.8	8129.71	2958.36	2750.99	3004.97	-
MW0015418	T3_positive	9,12,15-Octadecatrienoic acid 1-[(phosphonoxy)methyl]-1,2-ethanediyl ester	GP	PA	C39H65O8P	715.428	692.442	8.7683	[M+Na]+	3.90836	3	0.6612	rp	94086-57-4	9547160	HMDB0031093	-	-	6604.64	6149.22	2316.49	3110.04	1514.23	6357.46	4075.12	5874.47	8329.3	7785.77	7382.92	7667.72	-
ZINC70450817	T3_positive	Schizandriside	Lignans and Coumarins	Lignans	C25H32O10	607.394	492.2	8.0059	[M-2H+3K]+	2.84978	3	0.661	rp	71222-06-5	14521043	-	-	-	10544.9	7712.54	2137.75	4987.27	5050.4	12686.9	1739.32	5337.2	513.47	12051.2	11023.8	11922.4	-
MEDP0576	T3_positive	N1-acetylspermine	Organic acids	Organic acids	C12H28N4O	291.231	244.226	7.24	[M+HCOO+2H]+	19.5706	3	0.661	rp	25593-72-0	916	HMDB0001186	3369	C02567	77318	68884.4	70698.2	18936.1	18350.1	25348.7	4605.12	3360	2577.71	62138.6	62298.2	61807.1	-
MW0005020	T3_positive	Hydroxymethyltolbutamide	Benzene and substituted derivatives	Benzene and substituted derivatives	C12H18N2O4S	355.102	286.099	2.4908	[M+Na+HCOOH]+	21.2239	3	0.6608	rp	1185112-19-9	3656	HMDB0006408	-	-	2.69701e+06	2.35894e+06	2.67903e+06	1.98289e+06	1.99014e+06	1.94606e+06	347764	346638	337040	1.56646e+06	1.55484e+06	1.56353e+06	-
MW0130726	T3_positive	2-Benzylideneheptanal	Others	Aldehyde compounds	C14H18O	422.3	202.136	5.6671	[2M+NH4]+	16.3865	3	0.6606	rp	122-40-7	1712058	HMDB0031313	-	C12288	3454.34	4716.63	2180.71	5514.49	8075.84	18534.9	2469.2	6738.56	3617.45	6543.39	6273.8	6389.81	-
MEDL02737	T3_positive	Goyaglycoside f	Terpenoids	Triterpene Saponin	C42H68O13	798.498	780.466	6.2092	[M+NH4]+	7.99727	3	0.6602	rp	333333-13-4	85237911	HMDB0037124	-	-	3316.75	1114.74	2072.89	309790	338195	325962	51105.8	57480.3	55629.9	172280	172718	171583	-
MW0053905	T3_positive	Nbd-ceramide	Benzene and substituted derivatives	Benzene and substituted derivatives	C30H49N5O6	576.373	575.368	6.6288	[M+H]+	3.97052	3	0.66	rp	94885-02-6	16219783	-	63013	-	1679.88	835.74	947.15	12998.9	9031.03	9090.32	327.19	107.83	261.51	3493.99	3790.95	3810.69	-
MW0011918	T3_positive	1,2-Dipalmitoyl-sn-glycero-3-phosphoethanolamine	GP	PS	C37H74NO8P	691.509	691.515	5.2168	[M+]+	11.536	3	0.6599	rp	923-61-5	445468	HMDB0008923	-	-	28461	23040.5	12304.3	3942.41	4532.39	110710	11321	16426.8	7334.59	20315.1	21527	20560.5	-
MW0108522	T3_positive	N-[[3-(b-D-Glucopyranosyloxy)-2,3-dihydro-2-oxo-1H-indol-3-yl]acetyl]aspartic acid	Organic acids	Organic acids	C20H24N2O12	502.16	484.133	3.3512	[M+NH4]+	3.97496	3	0.6599	rp	99694-85-6	25201824	HMDB0039409	-	-	1233.58	3101.49	1483.82	625.03	693.29	1518.33	94544.2	21252.9	26886.4	18573.3	18588.5	18302.5	-
MW0143651	T3_positive	5-Methylnaphthalene-1-carboxylic acid	Benzene and substituted derivatives	Benzene and substituted derivatives	C12H10O2	390.183	186.068	1.4412	[2M+NH4]+	0.24011	3	0.6596	rp	4527-60-0	13454957	-	-	C20803	1239.24	620.83	1750.98	103.72	172.42	277.9	294.66	230.49	52.36	485	567.91	506.1	-
MW0143425	T3_positive	4-Pentylphenol	Phenolic acids	Phenolic acids	C11H16O	164.127	164.12	0.8067	[M+]+	17.3626	3	0.6595	rp	14938-35-3 | 1438-35-3	26975	-	-	-	119273	157859	336635	302112	679753	87752.6	116380	133941	303499	109755	110681	109674	-
MW0106077	T3_positive	Butoxyacetic acid	Organic acids	Organic acids	C6H12O3	287.148	132.079	6.3909	[2M+Na]+	5.04517	3	0.6594	rp	2516-93-0	41958	HMDB0041844	-	-	20641.2	24173.4	3615.72	28466.7	29559.7	11558.6	19286.3	23560.2	27959.3	18086.7	17208.7	17983.2	-
MW0122970	T3_positive	Austalide A	Heterocyclic compounds	Heterocyclic compounds	C28H36O9	534.272	516.236	1.725	[M+NH4]+	4.00416	3	0.6593	rp	81543-01-3	157977	-	-	-	402.67	180.93	318.46	7	36.83	33.14	19.1	136.98	19.56	430.99	467.27	337.62	-
MW0106487	T3_positive	Djenkolic acid	Organic acids	Organic acids	C7H14N2O4S2	296.077	254.04	1.1218	[M+CH3CN+H]+	12.8457	3	0.6591	rp	498-59-9	68134	-	-	C08275	20967.6	8263.68	15525.5	65632.1	48854.9	50401.5	2752.43	1804.42	126.42	36275.6	36769.2	36988.2	-
MW0156350	T3_positive	Rehmaionoside C	Terpenoids	Terpene	C19H32O8	406.243	388.21	4.3324	[M+NH4]+	2.56915	3	0.6588	rp	104112-05-2	11740990	-	-	C17452	710559	707909	703522	2656.34	4418.92	5419.45	7655.41	9774.23	14758.8	214129	214414	214134	-
MEDL02183	T3_positive	Xanthotoxol	Lignans and Coumarins	Coumarins	C11H6O4	287.114	202.027	4.2729	[M+K+HCOOH]+	18.9364	3	0.6588	rp	2009-24-7	65090	HMDB0029457	-	C00841	1085.44	983.72	1455.03	8961.56	8755.95	3274.56	805.8	596.2	640.28	2706.82	2411.74	2657.28	ko00999,ko01110
MW0112814	T3_positive	Iriflophenone 3-C-glucoside	Phenolic acids	Phenolic acids	C19H20O10	431.096	408.106	0.8956	[M+Na]+	4.03574	3	0.6586	rp	104669-02-5	184358	-	-	-	3271.8	2553.24	1580.64	957.05	5168.06	4707.48	15006.7	13122.9	13562.6	10571.6	10723.5	10956.6	-
MW0168623	T3_positive	4-phenyl-5-methyl-1,2,3-Thiadiazole	Benzene and substituted derivatives	Benzene and substituted derivatives	C9H8N2S	353.083	176.041	0.8067	[2M+H]+	14.0248	3	0.6586	rp	64273-28-5	338037	-	45304	-	235852	215771	223419	54429.1	61573.1	55979	87320.6	64954.2	78588.9	108213	106274	111455	-
MEDL02604	T3_positive	Glabrone	Flavonoids	Isoflavones	C20H16O5	336.099	336.1	5.8681	[M+]+	1.79623	3	0.6584	rp	60008-02-8	5317652	HMDB0029533	-	-	4188.37	2006.02	533.06	936.71	1012.85	403.46	8913.16	3500.43	9613.24	1967.72	2805.18	2632.42	-
MW0145042	T3_positive	Amphibine B	Benzene and substituted derivatives	Benzene and substituted derivatives	C39H47N5O5	666.367	665.358	6.0889	[M+H]+	4.01992	3	0.6581	rp	38541-74-1	5281582	-	-	C09998	485716	461463	403635	86087.2	102103	95399.6	103510	116073	105595	234270	235555	232974	-
MW0144360	T3_positive	Phosphoadenosine phosphosulfate	Nucleotides and derivatives	Nucleotides and derivatives	C10H15N5O13P2S	549.011	506.986	0.615	[M+CH3CN+H]+	13.9699	3	0.6579	rp	482-67-7	10214	HMDB0001134	6028	C00053	140136	133461	133565	120895	122144	119619	99099	100315	106888	143038	142738	143918	ko00230,ko00920,ko01100
MW0049085	T3_positive	Curcumol	Terpenoids	Sesquiterpenoids	C15H24O2	237.184	236.178	4.5508	[M+H]+	1.99151	3	0.6571	rp	4871-97-0	14240392	HMDB0038122	-	-	734574	727879	726500	475723	214084	442582	562827	361149	345606	205213	206498	205474	-
MW0105592	T3_positive	alpha-Amanitine	Heterocyclic compounds	Heterocyclic compounds	C39H54N10O14S	901.351	918.354	2.6879	[M+H-H2O]+	13.774	3	0.6571	rp	23109-05-9	9543442	-	-	C08438	680.3	1341.52	859.33	5139.06	3740.5	4756.2	367.34	858.54	885.86	1221.67	1202.61	1216.47	-
MW0014506	T3_positive	4-Hydroxyretinoic acid	Organic acids	Organic acids	C20H28O3	633.413	316.204	7.1806	[2M+H]+	7.05392	3	0.6571	rp	66592-72-1	6438629	HMDB0006254	-	C16677	43855	30536.8	55447.9	3454.53	10220	14072.4	88185.9	42989.7	26047.2	100329	104967	104616	ko01100
MW0016351	T3_positive	Cannabidiol dimethyl ether	Benzene and substituted derivatives	Benzene and substituted derivatives	C23H34O2	702.529	342.256	7.8167	[2M+NH4]+	17.738	3	0.6569	rp	1242-67-7	3081957	-	44843	-	19125.7	26381.7	20154.3	32604.1	32164.3	26643.9	15433.3	14027.6	17803.1	24695.7	24549	23430.9	-
MW0128216	T3_positive	(E)-1,7-bis(4-hydroxyphenyl)hept-4-en-3-one	Others	Ketone compounds	C19H20O3	365.134	296.141	2.7869	[M+Na+HCOOH]+	7.18631	3	0.6565	rp	56973-65-0	23786382	HMDB0138206	-	-	1608.44	715.44	2005.74	12016	2905.52	12020.2	4078.1	2055.51	1970.72	5291.36	6329.31	6118.13	-
ZINC8740080	T3_positive	Thamnolic acid	Organic acids	Organic acids	C19H16O11	438.101	420.069	4.0747	[M+NH4]+	4.13859	3	0.6565	rp	484-55-9	4316933	-	-	-	2183.51	1528.82	2546.2	596.93	1072.05	364.81	11724.6	6032.47	13050.7	2890.7	1941.98	2597.77	-
MW0009518	T3_positive	Procaine	Benzene and substituted derivatives	Benzene and substituted derivatives	C13H20N2O2	300.164	236.153	1.3167	[M+CH3CN+Na]+	8.98013	3	0.6565	rp	59-46-1	4914	HMDB0014859	-	C07375	6803.75	5836.69	9606.92	59.94	146.99	80.36	335.31	886.78	493.32	3307.38	3572.03	3591.87	-
MEDP1592	T3_positive	Citicoline	Nucleotides and derivatives	Nucleotides and derivatives	C14H26N4O11P2	552.126	488.107	2.5498	[M+CH3CN+Na]+	2.2213	3	0.6564	rp	987-78-0	13804	HMDB0001413	3581	C00307	20663.6	19184.2	17703	19469.2	14367.4	15917.3	7048.52	8382.05	9084.54	20735.5	20025.8	20581.5	ko00564,ko01100
MW0000457	T3_positive	Tetrahydroalstonine	Alkaloids	Plumerane	C21H24N2O3	353.195	352.179	3.0031	[M+H]+	21.4683	3	0.6562	rp	83-45-4	72340	HMDB0000494	-	C11682	142284	138985	153254	43956.1	43857.6	41400.9	69989	68939.3	63744.8	74357.8	78583.5	75726.3	ko00901,ko01110
MEDP0080	T3_positive	S-adenosylmethionine	Amino acids and derivatives	Amino acids and derivatives	C15H22N6O5S	421.114	398.137	3.9394	[M+Na]+	18.7285	3	0.6561	rp	29908-03-0 | 17176-17-9 | 485-80-3 | 78548-84-2 | 91279-78-6	34755	HMDB0001185	3289	C00019	18916.4	11874.2	8384.07	11257.5	12470.9	14754.4	1818.79	5097.48	350.36	7876.76	7149.72	3195.8	ko00261,ko00270,ko00330,ko00908,ko00999,ko01100,ko01110,ko01230,ko01240,ko04122,ko04148
MEDL02237	T3_positive	Puerarin	Flavonoids	Isoflavones	C21H20O9	434.14	416.111	5.9484	[M+NH4]+	4.16333	3	0.656	rp	3681-99-0	5281807	HMDB0240265	-	-	6633.42	7109.84	5570.02	1079	552.42	557.55	156.98	66.58	512.42	1146.97	1299.54	1296.25	-
MW0138377	T3_positive	Hesperidin	Flavonoids	Flavanones	C28H34O15	657.217	610.19	5.4867	[M+HCOO+2H]+	12.9807	3	0.6558	rp	520-26-3	10621	HMDB0003265	3678	C09755	1269.55	557.49	1674.84	584.1	1035.64	700.14	19908.9	16588	19281	1698.33	1939.59	1801.29	-
MW0001955	T3_positive	2-(Morpholin-4-yl)ethyl 2,4-dihydroxybenzoate	Benzene and substituted derivatives	Benzene and substituted derivatives	C13H17NO5	290.097	267.111	0.8759	[M+Na]+	4.18175	3	0.6557	rp	84139-72-0	824673	-	-	-	20003.8	14911.8	13530.8	555.5	507.21	1456.41	355.98	403.78	504.54	1166.38	1137.88	991.32	-
MW0017103	T3_positive	Cibaric acid	FA	Others	C18H28O5	342.226	324.194	6.1287	[M+NH4]+	4.18525	3	0.6556	rp	130523-93-2	6438613	HMDB0038580	-	-	7680.31	4296.71	6887.06	3202.85	3135.12	3635.17	455.85	278.98	172.29	3865.46	3938.42	3942.75	-
MW0150729	T3_positive	Hellicoside	Phenolic acids	Phenolic acids	C29H36O17	657.211	656.195	0.866	[M+H]+	4.19081	3	0.6555	rp	132278-04-7	5281778	-	-	C10466	34916.8	35126.3	24629.6	154.28	3171.55	2536.56	6374.35	1983.26	4123.87	6898.43	6892.98	6652.47	-
MW0150461	T3_positive	Gly-Pro-Asn	Amino acids and derivatives	Amino acids and derivatives	C11H18N4O5	350.144	286.128	2.2335	[M+CH3CN+Na]+	0.967551	3	0.6555	rp	401570-00-1	71362314	-	21108	-	93508	86952	84650.9	15779.1	15899	16204.8	8967.76	7986.65	8755.14	39631.6	39424	39420.2	-
MW0117675	T3_positive	2-(benzylsulfanyl)-6-methoxy-1H-1,3-benzodiazole	Benzene and substituted derivatives	Benzene and substituted derivatives	C15H14N2OS	309.051	270.083	0.866	[M+K]+	4.2095	3	0.6551	rp	511304-75-9	4384047	-	-	-	2319.58	5773.31	7460.16	37178.1	42694.6	44248.5	5468.99	3375.24	3878.86	11865.3	11907.6	12235.1	-
MW0108928	T3_positive	4-((1,3-Dihydroxy-2-(hydroxymethyl)propan-2-yl)amino)butane-1-sulfonic acid	Organic acids	Organic acids	C8H19NO6S	258.109	257.093	0.8759	[M+H]+	4.22975	3	0.6547	rp	54960-65-5	4064326	-	-	-	5959.06	4877.15	4437.21	5688.32	4360.1	8961.39	11922.5	11763.4	12057.5	8591.22	9470.01	9305.91	-
MW0114871	T3_positive	Metocurine	Alcohol and amines	Polyamines	C40H48N2O6+2	675.335	652.351	5.2268	[M+Na]+	4.23466	3	0.6546	rp	5152-30-7	21233	HMDB0015429	-	C07919	6749.81	3943.47	7008.42	530.28	3004.99	1414.76	14507.6	10458.5	11662.3	4772.18	4052	5268.09	-
FDATN01339	T3_positive	Vitexin 2''-O-rhamnoside	Flavonoids	Flavones	C27H30O14	579.17	578.164	4.5311	[M+H]+	1.34665	3	0.6545	rp	64820-99-1	5282151	-	-	C12628	767501	758046	736481	67980.5	83721.3	93817.4	890176	901890	786958	261800	262015	254446	ko00944
MEDP2193	T3_positive	Cycloastradiol	Terpenoids	Triterpene	C30H50O5	473.359	490.366	5.8681	[M+H-H2O]+	0.750236	3	0.6545	rp	78574-94-4	-	-	-	-	3292.35	2763.24	3590.45	7687.28	9710.16	10644.7	216080	102865	295997	79778.4	72353.9	70820.9	-
MW0121749	T3_positive	6-(4-methoxyphenyl)-2-thioxo-2,3-dihydropyrimidin-4(1H)-one	Others	Ketone compounds	C11H10N2O2S	257.035	234.046	0.6098	[M+Na]+	4.25425	3	0.6542	rp	33166-87-9	883504	-	-	-	8755.95	10609.1	16407.6	12288.3	12697.4	14367.6	11654.2	9821.89	10901.7	13544.3	13378.9	13370.5	-
ZINC31457053	T3_positive	(+)-Silymonin	Benzene and substituted derivatives	Benzene and substituted derivatives	C25H22O9	581.325	466.126	4.8377	[M-2H+3K]+	0.82448	3	0.6541	rp	70815-31-5	156051	-	-	-	118080	9952.62	19515.6	64328.3	43918.8	37287	53227.4	49186.5	48301.8	33840.6	37693.2	37695.5	-
MW0114340	T3_positive	Lauric aldehyde	Others	Aldehyde compounds	C12H24O	207.173	184.183	6.189	[M+Na]+	0.389555	3	0.654	rp	112-54-9	8194	HMDB0033933	-	C02278	27335.5	27168.6	30390.2	80692.4	79684.6	70813.8	15365.8	108745	116369	72180.8	71978.5	72606.7	-
mws4076	T3_positive	18alpha-Glycyrrhetinic acid	Organic acids	Organic acids	C30H46O4	488.371	470.34	7.3786	[M+NH4]+	6.80064	3	0.6538	rp	1449-05-4	73398	HMDB0034517	-	-	29380.3	13125.5	15302.9	1511.86	654.27	745.24	7750.59	1838.33	3858.82	8786.34	9081.97	8737.9	-
MEDP0047	T3_positive	Histamine	Alkaloids	Alkaloids	C5H9N3	261.132	111.08	2.3836	[2M+K]+	18.9562	3	0.6536	rp	51-45-6	774	HMDB0000870	68	C00388	36016.7	35716.4	34641.7	3082.91	1418.81	2509.05	11086.6	10624.2	10407.6	18409	18755.1	18778.8	ko00340,ko01100,ko01110
MW0012020	T3_positive	10-Methylundecanoic acid	Lipids	Free fatty acids	C12H24O2	439.32	200.178	7.4581	[2M+K]+	4.7717	3	0.6536	rp	2724-56-3	75942	-	4283	-	16359.9	31639.7	29915.3	3534.32	6616.08	2756.89	178.19	201.69	42.7	11263.5	7822.27	4852.35	-
MW0103525	T3_positive	Deoxyuridine-5'-diphosphate	Nucleotides and derivatives	Nucleotides and derivatives	C9H14N2O11P2	410.998	388.007	0.6164	[M+Na]+	4.2915	3	0.6534	rp	4208-67-7	145729	HMDB0001000	5931	C01346	23746	23573.5	24042.9	16050	21423.5	20789.2	15840.6	17038.6	15755.6	23072.1	22849.6	22985.5	ko00240,ko01100,ko01232
MW0158681	T3_positive	Tyr-Ala	Amino acids and derivatives	Amino acids and derivatives	C12H16N2O4	253.127	252.111	1.2818	[M+H]+	22.7796	3	0.6531	rp	730-08-5	5496455	HMDB0029098	64984	-	14215.1	14758.9	13921.3	13893.8	18310.2	19434.7	7761.45	11004.9	7469.38	17435.7	17391.2	17692.4	-
MEDP1462	T3_positive	Eicosapentaenoic acid	Lipids	Free fatty acids	C20H30O2	349.236	302.225	5.7877	[M+HCOO+2H]+	9.8908	3	0.6522	rp	10417-94-4	446284	HMDB0001999	6423	C06428	29910.9	25840.2	44955.7	12735.2	14114	9658.23	17511.2	17909	5720.73	24977	24317	25535.7	ko01040
MW0052578	T3_positive	Eplerenone	Others	Ketone compounds	C24H30O6	499.18	414.204	5.2867	[M+K+HCOOH]+	1.92612	3	0.6522	rp	107724-20-9	443872	HMDB0014838	-	C12512	2806.07	1782.81	1135.22	329.19	260.97	435.14	19829.4	19831.1	20227.2	1783.6	2120.05	2062.62	-
MW0125007	T3_positive	Methoxybrassinin	Heterocyclic compounds	Heterocyclic compounds	C12H14N2OS2	289.042	266.055	1.1126	[M+Na]+	4.38625	3	0.6515	rp	105748-60-5	3037463	HMDB0033351	-	C08506	17004.2	21208.5	24668.2	6901.96	6459.3	3330.43	771.4	1936.11	1584.38	6162.58	6139.7	5973.32	-
MEDL02590	T3_positive	Arecaidine	Alkaloids	Piperidine alkaloids	C7H11NO2	305.15	141.079	2.5694	[2M+Na]+	5.45363	3	0.6515	rp	499-04-7	10355	HMDB0030352	-	C10128	107107	106395	90190.9	10106.4	10278.5	10883.3	5250.65	6221.59	2203.49	40213.4	40353.6	40252.4	-
MW0001444	T3_positive	1-Cbz-2-piperidinecarboxylic acid	Benzene and substituted derivatives	Benzene and substituted derivatives	C14H17NO4	264.122	263.116	3.1223	[M+H]+	4.39525	3	0.6514	rp	28697-07-6 | 71170-88-2	4431026	-	-	-	18970.7	18649.6	16323.1	602.53	71.35	62.1	160.11	158.07	18.15	6662.09	6738.52	6731.14	-
MW0158317	T3_positive	Tryprostatin A	Amino acids and derivatives	Amino acids and derivatives	C22H27N3O3	399.237	381.205	4.0845	[M+NH4]+	4.3955	3	0.6513	rp	171864-80-5	9929833	-	-	C20607	111944	83333.2	57506.9	10179.3	5396.1	9316.35	16218.2	11315.6	30305.3	37998	31666	36381	ko01100,ko01110
MW0153757	T3_positive	Met-Glu	Amino acids and derivatives	Amino acids and derivatives	C10H18N2O5S	278.101	278.094	4.2136	[M+]+	22.6268	3	0.6511	rp	14517-44-3	7015689	-	23791	-	297.52	216.44	123.97	18709.3	15877.5	16806.3	617.37	420	166.63	6895.77	7264.3	7279.43	-
MEDL01845	T3_positive	Homodihydrocapsaicin	Alkaloids	Phenolamine	C19H31NO3	406.206	321.23	4.8675	[M+K+HCOOH]+	20.0254	3	0.6507	rp	20279-06-5	3084336	HMDB0036330	-	-	660.11	357.08	1950.34	26134	39761	30337.5	41467.1	46828.4	40285.5	23235.2	23369.4	23549.5	-
MW0124447	T3_positive	Isatin	Alkaloids	Plumerane	C8H5NO2	312.107	147.032	2.6286	[2M+NH4]+	21.9699	3	0.6505	rp	91-56-5	7054	HMDB0061933	-	C11129	106.98	4164.16	1271.06	45758.1	45540.8	42377.3	19287	13845.6	12674	16537.9	16540.5	16423.4	-
MW0117890	T3_positive	2,4-Diamino-6-hydroxypyrimidine	Heterocyclic compounds	Heterocyclic compounds	C4H6N4O	190.076	126.054	2.4517	[M+CH3CN+Na]+	10.641	3	0.6505	rp	56-06-4 | 100643-27-4 | 143504-99-8 | 195-66-4	135408763	HMDB0002128	-	-	445.53	1112.42	501.14	19469.7	20981.8	20683.2	3800.35	3492.65	3607.94	6867.51	6998.72	6835.55	-
MW0107601	T3_positive	Isovaline	Organic acids	Organic acids	C5H11NO2	257.138	117.079	3.1223	[2M+Na]+	23.1233	3	0.6503	rp	465-58-7 | 595-39-1	94744	-	-	C03571	367857	419363	363779	45515.3	45994.2	44047.2	32847	24282.9	26738.4	166545	165533	165969	-
MW0168818	T3_positive	Oxybenzone	Benzene and substituted derivatives	Benzene and substituted derivatives	C14H12O3	479.149	228.079	3.0228	[2M+Na]+	8.71787	3	0.6503	rp	131-57-7	4632	HMDB0015497	-	C14285	7890.47	6999.28	10350.7	303.47	31.75	38.16	127.44	580.21	63.5	2329.95	2523.72	2743.75	-
MW0111376	T3_positive	Indeno(2,1-b)pyrrol-8(1H)-one, 3-((dimethylamino)methyl)-2-methyl-1-(phenylmethyl)-	Alcohol and amines	Amines	C22H22N2O	331.187	330.173	6.6388	[M+H]+	4.4665	3	0.6499	rp	126581-73-5	216356	-	-	-	86756.2	84304.4	177986	26262	26804.1	29049.5	27038.8	18851.6	17799.1	29171.2	29759.8	29390.3	-
MW0168231	T3_positive	Miraxanthin-V	Organic acids	Organic acids	C17H18N2O6	346.113	346.116	1.7987	[M+]+	12.7217	3	0.6499	rp	5375-64-4	135438594	-	-	C08557	42335.1	31411.4	40306.9	694.39	377.98	882.41	7838.29	15676.4	5654.54	17954.6	17956.7	17871.5	ko00965,ko01110
MEDP0672	T3_positive	Cyclohexylamine	Alkaloids	Alkaloids	C6H13N	163.111	99.1048	3.5282	[M+CH3CN+Na]+	24.1398	3	0.6496	rp	108-91-8	7965	HMDB0031404	-	C00571	28077.8	25247.7	39549.2	4022.69	2847.55	3262.31	3856.57	3753.26	3968.31	13161.8	13253.1	13339.3	-
MW0123019	T3_positive	Bamnidazole	Heterocyclic compounds	Heterocyclic compounds	C7H10N4O4	215.076	214.07	0.6098	[M+H]+	4.48775	3	0.6495	rp	31478-45-2	71407	-	-	-	3647.79	4482.55	3667.96	2431.39	2783.79	3197.99	3146.75	2573.34	3321.06	4746.12	4610.51	4748.75	-
MW0159286	T3_positive	Val-Lys	Amino acids and derivatives	Amino acids and derivatives	C11H23N3O3	513.341	245.174	5.4065	[2M+Na]+	1.51451	3	0.6494	rp	22677-62-9	168058	HMDB0029132	23854	-	489.87	161.96	428.41	18050.6	21011.9	19611.5	375.22	789.1	674.34	7747.27	7789.81	7689.81	-
MEDN0636	T3_positive	Ginkgolic acid	Phenolic acids	Phenolic acids	C22H34O3	431.226	346.251	5.6571	[M+K+HCOOH]+	18.7994	3	0.649	rp	22910-60-7	5281858	HMDB0033897	-	-	20709.3	13953.9	10608.5	1113.64	939.16	1054.13	1218.82	198.9	555.16	2132.33	2021.45	2125.42	-
MW0124677	T3_positive	Linalyl oxide	Heterocyclic compounds	Heterocyclic compounds	C10H18O2	341.267	170.131	7.6771	[2M+H]+	8.34027	3	0.6488	rp	60047-17-8	22310	HMDB0035907	-	-	5617.75	9863.33	7543.45	19778.2	1272.88	20744.4	2976.63	2645.78	3565.28	12042.5	12407.9	12089.1	-
MW0003251	T3_positive	2-Methylanthraquinone	Benzene and substituted derivatives	Benzene and substituted derivatives	C15H10O2	467.133	222.068	5.5278	[2M+Na]+	15.3813	3	0.6484	rp	84-54-8	6773	-	-	-	4133.2	2402.25	2555.56	131002	132086	136880	4189.81	5590.28	4801.86	68425.6	68550.7	64802.4	-
MEDN1108	T3_positive	Levoglucosan	Others	Saccharides	C6H10O5	307.116	162.053	6.3304	[M+]+	13.8857	3	0.6484	rp	498-07-7	2724705	HMDB0000640	5613	-	52373.5	49985	47522.5	10400.9	8143.5	6032.77	4925.72	210.23	3975.85	24205	24268.3	24731.5	-
MW0049229	T3_positive	Desglucocoroloside	Heterocyclic compounds	Heterocyclic compounds	C29H44O7	522.353	504.309	8.7683	[M+NH4]+	4.55275	3	0.6482	rp	57361-72-5	15559187	HMDB0033709	-	-	64325.6	58869.8	68886.9	6408.55	4149.84	3099.65	3293.4	2246.62	1463.11	15723.5	16399.2	15910.4	-
MEDL02339	T3_positive	Diethyl hydrogen phosphate	Organic acids	Organic acids	C4H11O4P	331.187	154.04	6.2092	[2M+Na]+	4.9597	3	0.648	rp	598-02-7	654	HMDB0012209	-	C06608	75930	61771.2	59960.2	36525.3	33766.7	36707.6	28914.6	28901.6	23869.6	52164.7	51308.2	51512.6	-
MW0111073	T3_positive	Leukotriene B4 ethanolamide	Alcohol and amines	Amines	C22H37NO4	380.29	379.272	5.2667	[M+H]+	24.353	3	0.648	rp	877459-63-7	5283127	HMDB0002304	-	-	100528	66673.1	64913.9	51983.1	101030	676948	60657.1	119829	54185.4	144093	144518	142736	-
MW0001939	T3_positive	2-(4-Isopropylphenoxy)propanohydrazide	Benzene and substituted derivatives	Benzene and substituted derivatives	C12H18N2O2	261.1	222.137	0.6348	[M+K]+	4.56975	3	0.6479	rp	667412-84-2	5018791	-	-	-	31696.8	41215.4	31918.5	14698.4	15069.6	13121.9	14800.9	13745.4	14744.5	22919.9	22921.1	23000.2	-
MEDP0234	T3_positive	Gluconolactone	Others	Saccharides	C6H10O6	263.017	178.048	0.866	[M+K+HCOOH]+	5.34272	3	0.6478	rp	90-80-2	7027	HMDB0000150	353	C00198	413662	546030	460651	418355	273770	301550	98786.8	97246.9	113209	286511	285817	289260	ko00030,ko01100,ko01110,ko01200
MW0115028	T3_positive	3,6,9,12,15-Pentaoxatricosan-1-ol	Others	Hydrocarbon derivatives	C18H38O6	373.253	350.267	6.8554	[M+Na]+	4.59775	3	0.6473	rp	19327-40-3	159866	-	-	-	3397.13	8777.82	9827.52	3470.2	2920.37	2862.96	4074.37	1699.64	9595.77	5579.53	6146.79	6072.12	-
MW0114742	T3_positive	Linustatin	Alkaloids	Alkaloids	C16H27NO11	374.143	409.158	3.2092	[M+H-2H2O]+	1.46453	3	0.6472	rp	72229-40-4	119301	-	66912	C08333	53088.4	47955.4	50503	13505.1	31589.4	5235.69	9778.65	10127.1	10535.7	37537.8	34829.8	37139.7	-
MW0110101	T3_positive	Trp-Asp	Amino acids and derivatives	Amino acids and derivatives	C15H17N3O5	677.206	319.117	3.3265	[2M+K]+	11.9663	3	0.647	rp	71835-78-4	7019108	HMDB0029079	23802	-	372731	368619	449242	17772.9	657.04	236.99	114069	143095	128343	190030	189240	181559	-
MW0124467	T3_positive	Isogentisin	Flavonoids	Other Flavonoids	C14H10O5	276.077	258.053	2.516	[M+NH4]+	23.2149	3	0.6468	rp	491-64-5	5281640	HMDB0030871	-	C10070	12269.5	5501.28	8866.98	2070.66	174.87	228.44	5791.89	5836.4	7335.25	8433.88	8168.33	8210.98	-
MW0113747	T3_positive	6-Hydroxypseudooxynicotine	Heterocyclic compounds	Heterocyclic compounds	C10H14N2O2	411.222	194.106	3.1422	[2M+Na]+	11.6729	3	0.6468	rp	7424-35-3	439476	HMDB0240264	-	C01297	2107.72	1336.8	2757.16	6770.67	5601.39	6069.19	519.17	2781.32	656.86	2673.21	3167.82	3163.32	ko00760,ko01100
MEDP0151	T3_positive	Isoguanine	Nucleotides and derivatives	Nucleotides and derivatives	C5H5N5O	193.085	151.049	2.9833	[M+CH3CN+H]+	4.88203	3	0.6468	rp	3373-53-3	76900	HMDB0000403	5392	-	53905.3	40420.4	57709.6	164093	156110	118601	22428.8	22920.3	19019.2	80416.2	80639.2	81352.6	-
MW0009820	T3_positive	Suloctidil	Benzene and substituted derivatives	Benzene and substituted derivatives	C20H35NOS	338.243	337.244	4.8477	[M+H]+	21.5248	3	0.6468	rp	54063-56-8	5354	-	43484	-	25310.8	12397	18480.2	2618.64	11997.1	115615	14406.6	24354.1	12782.6	26916.3	26858	26945.5	-
MW0145031	T3_positive	Aminopentol	Alcohol and amines	Alcohols	C22H47NO5	406.351	405.345	5.5265	[M+H]+	7.95485	3	0.6463	rp	145040-09-1	21119850	-	-	C19805	17383	18392	13433.2	15362	17545	13728.6	16344.4	18367.1	16661	41420.9	41351.4	41226.1	-
MW0063479	T3_positive	Scillipheosidin 3-[glucosyl-(1->2)-rhamnoside]	Others	Others	C36H52O14	726.372	708.336	6.3404	[M+NH4]+	4.64947	3	0.6463	rp	261158-68-3	131752103	HMDB0036946	-	-	3585.8	1240.51	3723.99	6019.38	7625.47	9443.84	1371.14	1301.82	1408.32	4922.79	4885.98	4986.5	-
MW0001300	T3_positive	1,2-Diphenylhydrazine	Benzene and substituted derivatives	Benzene and substituted derivatives	C12H12N2	407.144	184.1	2.8559	[2M+K]+	14.7505	3	0.6462	rp	122-66-7 | 38622-18-3	31222	-	85156	-	1879.64	1513.26	301.26	3559.08	180.01	3155.69	89228.7	100696	99416.3	28904.3	26932.4	28845.2	-
MW0003591	T3_positive	(3,5-Dimethoxyphenyl)(4-methoxyphenyl)methanone	Benzene and substituted derivatives	Benzene and substituted derivatives	C16H16O4	295.102	272.105	3.923	[M+Na]+	19.4829	3	0.6462	rp	94709-12-3	24261633	-	44854	-	327862	301847	551202	1.01414e+06	1.04669e+06	995470	170641	161665	139590	571760	571407	563399	-
MW0016418	T3_positive	Caryoptosidic acid	Organic acids	Organic acids	C16H24O11	415.119	392.132	1.9374	[M+Na]+	4.6545	3	0.6462	rp	220271-92-1	131751540	HMDB0034249	-	-	411.34	213.09	739.93	239.28	332.06	200.27	2854.68	3771.05	4038.97	1746.9	1818.75	1689.39	-
MW0015562	T3_positive	Acolonifloroside K	Others	Others	C29H44O12	607.28	584.283	6.8947	[M+Na]+	4.66022	3	0.6461	rp	6251-64-5	133554299	-	-	-	444.84	3644.29	2475.18	11134.6	10095.8	5026.95	3745.83	3269.93	8313.91	2934.34	2818.36	3145.45	-
MEDP0636	T3_positive	2-Furancarboxaldehyde	Others	Aldehyde compounds	C5H4O2	193.049	96.0211	3.7264	[2M+H]+	1.80392	3	0.646	rp	98-01-1	7362	HMDB0032914	-	C14279	1134.81	2045.83	2146.98	165499	185404	182941	142062	125407	132709	118670	119738	119850	ko01100
MW0015451	T3_positive	Dimorphecolic acid	Lipids	Free fatty acids	C18H32O3	681.599	296.235	8.3848	[M+H]+	4.07822	3	0.646	rp	15514-85-9 | 115185-06-3	5282945	HMDB0010223	-	-	40.08	57.18	1948.35	7.82	3153.07	2035.58	869.73	435.47	810.8	1506.92	2526.47	2727.72	-
MW0149049	T3_positive	Ethyl 2,4-dimethylthiazole-5-carboxylate	Others	Lactones	C8H11NO2S	393.094	185.051	0.866	[2M+Na]+	13.0143	3	0.6452	rp	7210-77-7	603810	-	96503	-	669.94	4317.02	3419.03	24800.7	15853	17507.6	10952.7	1710.67	2724.5	15890.6	15434.5	15141	-
MEDP0205	T3_positive	Carnitine	Alkaloids	Alkaloids	C7H15NO3	361.164	161.105	3.7971	[2M+K]+	20.687	3	0.6452	rp	406-76-8 | 461-06-3	288	HMDB00062	-	-	794992	727825	720541	198446	194597	194542	35466.7	41593.2	24543.5	366286	374516	373247	-
MW0000003	T3_positive	Cinchonan-3,9-diol, 6'-methoxy-, (8alpha,9R)-	Alkaloids	Alkaloids	C20H24N2O3	719.309	340.179	4.0515	[2M+K]+	15.4284	3	0.6449	rp	78549-61-8	157225	HMDB0001091	-	C07344	1827.12	1044.88	472.18	14836.9	16769.3	12429.4	6668.28	9487.8	6899.33	23831.4	23761.8	23359	-
MW0110250	T3_positive	Tyr-glu	Amino acids and derivatives	Amino acids and derivatives	C14H18N2O6	659.203	310.116	5.5667	[2M+K]+	21.4333	3	0.6449	rp	2545-89-3	7009628	-	-	-	38199.9	68480.6	86687.3	6399.56	3768.51	535.98	1272.13	522.35	350.07	2627.49	1848.58	2388.26	-
MW0109774	T3_positive	Suberylglycine	Amino acids and derivatives	Amino acids and derivatives	C10H17NO5	298.062	231.111	0.5953	[M-2H+3Na]+	4.77314	3	0.6448	rp	60317-54-6	6453952	HMDB0000953	5899	-	40769.1	36795.9	41506.6	30875.6	32188.3	30115.1	26371.5	27219.7	28341.4	37179	37166.8	37519.6	-
MEDL01948	T3_positive	Jasmone	Others	Ketone compounds	C11H16O	211.132	164.12	5.6977	[M+HCOO+2H]+	1.34822	3	0.6448	rp	488-10-8	1549018	HMDB0035601	-	C08490	3312.59	2696.02	3317.73	20976.4	24453.4	22716.1	2344.45	2268.01	958.68	9718.73	9911.79	9700.53	-
ZINC3984053	T3_positive	alpha-Amyrenyl acetate	Others	Lactones	C32H52O2	960.515	468.397	5.232	[2M+Na]+	6.62058	3	0.6446	rp	863-76-3	92842	-	-	-	2286.84	1482.08	54710.5	176842	200761	175843	399902	397194	434115	166318	166731	163119	-
MEDL01817	T3_positive	Quercetagetin	Flavonoids	Flavonols	C15H10O8	301.034	318.038	4.3127	[M+H-H2O]+	7.63528	3	0.6444	rp	90-18-6	5281680	HMDB0126560	-	-	19302.5	18864.2	15784.8	14688	12798.8	15078.5	23019.2	20431.7	19617.4	14802.9	14700.4	14494.3	-
MEDP2102	T3_positive	3-Methylbenzenecarbothioamide	Benzene and substituted derivatives	Benzene and substituted derivatives	C8H9NS	193.085	151.046	4.0319	[M+CH3CN+H]+	15.4516	3	0.6443	rp	2362-63-2	736826	-	96500	-	351419	329501	338561	118181	142098	125285	8465.01	8087.51	9865.23	155172	152586	155267	-
MEDL02670	T3_positive	Isosinensetin	Flavonoids	Flavones	C20H20O7	395.1	372.121	0.8219	[M+Na]+	4.75775	3	0.6441	rp	17290-70-9	632135	HMDB0037599	-	-	6869.5	21657.2	22047.7	56419.3	65801.2	18431.9	1366.52	172.31	935.84	3400.77	4772.34	4780.37	-
MW0146652	T3_positive	beta-D-gentiobiosyl crocetin	Terpenoids	Ditepenoids	C32H44O14	653.278	652.273	4.6992	[M+H]+	4.76244	3	0.6441	rp	55750-85-1	10461942	HMDB0039121	-	C19869	31481.8	16635.2	18840.2	2458.57	595.29	1734.49	9495.7	6710.83	7006.89	6052.33	5724.69	6452.26	ko00999,ko01100,ko01110
MEDL01856	T3_positive	Umbelliferone	Lignans and Coumarins	Coumarins	C9H6O3	209.153	162.032	3.4005	[M+HCOO+2H]+	4.22209	3	0.6439	rp	93-35-6	5281426	HMDB0029865	-	C09315	610888	623758	568636	140847	152090	148343	99707.9	79828.4	105788	307721	322685	310249	ko00999,ko01110
MW0112772	T3_positive	3-Butyn-1-al	Others	Aldehyde compounds	C4H4O	91.0134	68.0262	0.6348	[M+Na]+	4.78692	3	0.6436	rp	52844-23-2	142966	HMDB0006853	-	C06145	31515.2	26441.8	31136.5	16586.1	19168.3	19780.4	16048.6	14468.9	15493.4	22075.4	21980.1	21975.5	ko00650
MEDL02227	T3_positive	Phenyl salicylate	Phenolic acids	Phenolic acids	C13H10O3	451.123	214.063	3.5582	[2M+Na]+	17.6086	3	0.6434	rp	118-55-8	8361	HMDB0032018	-	C14163	2759.76	1646.8	2871.9	25407	23048	14261.7	39767.7	39117	37658.4	20006.1	20579.9	20618.8	-
MW0118607	T3_positive	4-Methoxy-2-oxo-1,2-dihydropyridine-3-carbonitrile	Alkaloids	Pyridine alkaloids	C7H6N2O2	173.028	150.043	0.9252	[M+Na]+	4.81875	3	0.6429	rp	21642-98-8	2786702	-	-	-	23143.4	17859.7	23565.2	16090.6	17421.2	17894.9	6840.28	8133.89	12181	15668.8	15747	15873.4	-
MEDN0403	T3_positive	Urocanic acid	Organic acids	Organic acids	C6H6N2O2	177.006	138.043	0.6428	[M+K]+	4.81875	3	0.6429	rp	3465-72-3	736715	HMDB0000301	298	C00785	8379.25	7432.2	8537.62	2429.25	2556.54	3523.91	3644.17	2891.57	2915.46	6056.12	6238.17	6251.9	ko00340,ko01100
MW0114625	T3_positive	Inosine 2'-phosphate	Organic acids	Organic acids	C10H13N4O8P	767.456	348.047	5.0874	[M-2H+3K]+	20.2878	3	0.6429	rp	572-25-8	136025255	HMDB0011681	-	-	1066	546.43	1976.32	236249	271484	229107	191466	209154	214396	159894	164240	166037	-
MEDL02650	T3_positive	Cyclomorusin	Flavonoids	Other Flavonoids	C25H22O6	419.151	418.142	1.9968	[M+H]+	4.06123	3	0.6428	rp	62596-34-3	5481969	HMDB0030687	-	C17867	5904.01	6231.62	5310.98	96.38	148.13	116.17	56.94	257.96	157.53	1964.31	2030.56	1931.64	-
MW0108971	T3_positive	O-benzyl-L-serine	Amino acids and derivatives	Amino acids and derivatives	C10H13NO3	195.1	195.089	6.3707	[M+]+	23.3838	3	0.6421	rp	4726-96-9 | 30916-68-8	78457	-	44267	-	7626.46	11234.3	6289.72	15062.2	15092	8282.01	10919.4	15225.8	12983.2	8899.26	9362.21	8763.17	-
MW0108675	T3_positive	N-alpha-Acetyl-L-lysine	Amino acids and derivatives	Amino acids and derivatives	C8H16N2O3	233.08	188.116	4.2136	[M-H+2Na]+	20.1099	3	0.6414	rp	1946-82-3	92907	HMDB0000446	5435	C12989	48365.1	49299.2	51495.4	5538.33	5721.3	8885.06	12299.5	15163.6	14683.9	27406.1	27416.8	27120.5	-
MW0054478	T3_positive	Lycopodine	Alkaloids	Alkaloids	C16H25NO	247.201	247.194	1.2418	[M+]+	22.5985	3	0.6414	rp	466-61-5 | 18688-24-9	5462445	-	44664	C09883	152.65	190.77	417.61	15433.3	15049.8	15208.1	9.6	39.58	268.71	5515.42	5543.98	5543.38	-
MW0169535	T3_positive	N-benzylideneaniline n-oxide	Benzene and substituted derivatives	Benzene and substituted derivatives	C13H11NO	261.097	197.084	2.4714	[M+CH3CN+Na]+	7.28846	3	0.6411	rp	1137-96-8	70822	-	4112	-	132.63	117.59	272.44	7782.91	81.48	5834.47	414712	410104	398916	194693	193703	192976	-
MW0119718	T3_positive	3-Methyluric acid	Organic acids	Organic acids	C6H6N4O3	182.034	182.044	0.9252	[M+]+	24.9861	3	0.6409	rp	605-99-2	11804	HMDB0001970	-	-	24227.8	20016	37235.5	23481.6	21249.8	21250.1	24755.7	22646.8	24860.2	33580	32749.6	33520.6	-
MEDN0074	T3_positive	gamma-Glutamylcysteine	Amino acids and derivatives	Amino acids and derivatives	C8H14N2O5S	297.075	250.062	1.5406	[M+HCOO+2H]+	8.45192	3	0.6398	rp	636-58-8	123938	HMDB0001049	5966	C00669	957.58	1284.3	736.21	881.5	1132.45	1037.64	10049.1	11238.8	10841	3915.37	3775.88	3877.98	ko00480,ko01100,ko01240
MW0116961	T3_positive	1H-Benzimidazol-4-amine	Benzene and substituted derivatives	Benzene and substituted derivatives	C7H7N3	156.05	133.064	0.5953	[M+Na]+	4.99325	3	0.6395	rp	4331-29-7 | 69984-77-6	20329	-	-	-	38747.4	35318.6	39757.3	27460.7	31149.4	31531.3	30786.9	27824.7	26003.9	35162.8	34981	34978.4	-
MW0146896	T3_positive	Bryotoxin A	Others	Others	C32H42O12	601.262	618.268	8.7616	[M+H-H2O]+	2.5465	3	0.639	rp	101329-50-4	441848	-	-	C08853	134671	96730	121124	26105.6	28614	34529.6	15368.7	40073.9	42988.8	80825.5	78724.2	78076.2	-
MEDP0176	T3_positive	Thymidine	Nucleotides and derivatives	Nucleotides and derivatives	C10H14N2O5	485.197	242.09	5.2108	[2M+H]+	16.9832	3	0.6387	rp	50-89-5	5789	HMDB0000273	3375	C00214	100090	45486.1	106315	76422.1	51994.6	36022.4	11063.3	8355.31	37151.3	71869.2	72926.2	68555.2	ko00240,ko01100,ko01232
MW0117179	T3_positive	1-Methoxyspirobrassinin	Alkaloids	Plumerane	C12H12N2O2S2	303.019	280.034	0.8759	[M+Na]+	5.04775	3	0.6385	rp	156499-63-7	11425998	HMDB0034303	-	-	15483	8754.55	7173.64	488.17	185.35	1091.82	317.59	718.27	443.38	949.77	870.68	538.38	-
MW0006091	T3_positive	Atipamezole	Benzene and substituted derivatives	Benzene and substituted derivatives	C14H16N2	327.007	212.131	6.4706	[M-2H+3K]+	1.16118	3	0.6381	rp	104054-27-5 | 308081-08-5	71310	-	-	-	172230	105217	115049	147989	240634	158432	173137	207750	205926	114945	116781	118989	-
MEDP1251	T3_positive	2-Mercaptobenzothiazole	Alkaloids	Alkaloids	C7H5NS2	209.026	166.986	5.6089	[M+CH3CN+H]+	15.4167	3	0.6379	rp	149-30-4	697993	HMDB0030524	-	-	2656.87	2312.95	1875.5	225.08	745.83	90.21	14051.2	6406.47	12068.6	6771.19	6698.72	6692.94	-
MW0114761	T3_positive	L-Quebrachitol	Others	Saccharides	C7H14O6	406.206	194.079	3.3015	[2M+NH4]+	20.007	3	0.6378	rp	642-38-6 | 3564-07-6	151108	HMDB0034221	-	C08257	1455.95	332.71	962.42	192358	187980	187173	1429.41	1277.05	2301.3	30283.8	27519.7	31022.3	-
MW0116074	T3_positive	5-(Hydroxymethyl)-2(5H)-furanone	Others	Ketone compounds	C5H6O3	158.996	114.032	0.9252	[M-H+2Na]+	17.8231	3	0.6376	rp	10374-60-4	144863	-	265050	-	157059	239699	243336	126685	121270	159911	59721.6	85027.8	53869.2	121230	122144	122183	-
MW0169561	T3_positive	N-nonanoyl-L-Homoserine lactone	Others	Lactones	C13H23NO3	318.091	241.168	0.8414	[M-H+2K]+	8.44409	3	0.6373	rp	177158-21-3	56662027	-	45725	-	78982	85400.4	91858.2	13562.6	8313.83	9470.83	515.95	175.16	392.16	27049.2	28280.6	28942.7	-
MW0132541	T3_positive	3',4',5'-Trimethoxytricetin 7-[rhamnosyl-(1->6)-glucoside]	Flavonoids	Flavones	C30H36O16	691.151	652.2	8.7683	[M+K]+	5.11395	3	0.6372	rp	289915-88-4	76401292	HMDB0035439	-	-	2088.12	896.97	479.37	2277.69	2645.29	2890.74	1014.43	1744.58	2457.16	2557.58	1679.44	2498.11	-
MW0137821	T3_positive	Cyanidin 3-sambubioside 5-glucoside	Flavonoids	Anthocyanidins	C32H39O20+	828.15	743.203	2.5105	[M+K+HCOOH]+	24.6458	3	0.6369	rp	73036-94-9	10197243	HMDB0037980	-	C20493	2210.87	33.07	1079.63	2996.04	2635.97	2232.22	16.7	51.23	605.65	7802.81	7330.5	7886.24	ko00942
MW0053761	T3_positive	Glycyrrhizin	Others	Hydrocarbon derivatives	C42H62O16	822.411	822.404	5.6271	[M+]+	4.9508	3	0.6367	rp	103000-77-7	128229	HMDB0029843	44285	C02284	1510.93	1621.91	1912.04	114529	87228.9	81100.7	257.14	364.26	808.88	27938.7	26729.5	26417.6	-
MW0000184	T3_positive	Cinchonine	Alkaloids	Alkaloids	C19H22N2O	363.165	294.173	2.7475	[M+Na+HCOOH]+	7.44652	3	0.6364	rp	118-10-5	90454	HMDB0030282	3422	-	112637	111374	115466	3078.03	10384.9	6737.59	22988.1	13867.1	20300.6	40384.7	41222.9	41257.9	-
MADP0540	T3_positive	2-Pyrimidin-2-yl-propionic acid	Heterocyclic compounds	Heterocyclic compounds	C7H8N2O2	175.148	152.059	3.0228	[M+Na]+	18.7379	3	0.6362	rp	819850-16-3	17937042	-	-	-	226668	173579	182709	61709.5	58708.1	54117.3	89416.8	99753.7	92142.6	122574	123231	123237	-
MW0114263	T3_positive	Digalacturonate	Others	Saccharides	C12H18O13	393.058	370.075	2.8658	[M+Na]+	20.9547	3	0.6359	rp	5894-59-7	439694	HMDB0039721	63147	C02273	33202.6	29333.5	38427.3	55951.7	79350.5	86964.1	14923.1	19954.6	23002.5	38379.1	37293.4	37604	ko00040,ko01100,ko02010
MW0105414	T3_positive	Acetoacetic acid	Organic acids	Organic acids	C4H6O3	67.0218	102.032	0.623	[M+H-2H2O]+	10.3503	3	0.6359	rp	541-50-4	96	HMDB0000060	-	C00164	348662	284238	381691	206262	224038	217538	189247	193086	187020	271587	268135	272190	ko00280,ko00310,ko00350,ko00650,ko01100
MEDN0128	T3_positive	Vanillin	Phenolic acids	Phenolic acids	C8H8O3	175.147	152.047	3.7574	[M+Na]+	17.5446	3	0.6357	rp	121-33-5	1183	HMDB0012308	-	C00755	32186.3	28045.9	28089.4	1045.1	1317.64	1152.01	5239.68	5286.05	5652.11	17887.4	19872.8	19282.9	ko00996,ko01100,ko01110
MW0157084	T3_positive	S-methyl-5-thio-alpha-D-ribose 1-phosphate	Organic acids	Organic acids	C6H13O7PS	283.004	260.012	0.6098	[M+Na]+	15.3384	3	0.6357	rp	68134-74-7	11988266	HMDB0000963	-	C04188	20306.8	28465.2	30637.2	23750	21459.2	22844.6	22084	20251.9	19691.5	23839.4	22750.7	22936.3	ko00270,ko01100
MW0142228	T3_positive	2-amino-5-formylamino-6-(5-phosphoribosylamino)pyrimidin-4(3H)-one	Others	Others	C10H16N5O9P	466.029	381.069	2.5006	[M+K+HCOOH]+	12.4415	3	0.6357	rp	88299-87-0	135476781	-	-	-	7422.07	9986.54	9508.29	535.27	82.86	192.76	53.87	591.76	1232.43	8742.29	8292.94	8713.35	-
MEDN0838	T3_positive	N-Methyl-D-aspartic acid	Amino acids and derivatives	Amino acids and derivatives	C5H9NO4	211.06	147.053	2.4714	[M+CH3CN+Na]+	23.7683	3	0.6356	rp	6384-92-5	22880	HMDB0002393	6662	C12269	1524.3	730.58	419.28	100.98	1027.65	1400.44	159228	164833	164713	73179.6	73261.7	72566.5	-
MW0115093	T3_positive	p-Coumaryl alcohol 4-O-glucoside	Phenolic acids	Phenolic acids	C15H20O7	663.223	312.121	1.9572	[2M+K]+	17.7785	3	0.6347	rp	120442-73-1	5280847	-	-	C05855	6148.12	6450.27	4435.97	466.07	218.41	73.17	1071.38	637.4	1083.32	1638	1566.53	1045.29	ko00940,ko01110
MW0168446	T3_positive	12-Hydroxy-16-heptadecynoic acid	Lipids	Free fatty acids	C17H30O3	324.252	282.219	6.9439	[M+CH3CN+H]+	5.76088	3	0.6347	rp	119427-07-5 | 148019-74-3	3082966	-	35515	-	9470.9	8680.86	8635.14	1264.84	874.94	1469.39	145.51	147.07	221.57	4867.89	4808.35	4883.28	-
MW0120236	T3_positive	1H-pyrrolo[3,2-b]pyridine	Alkaloids	Plumerane	C7H6N2	157.017	118.053	0.64	[M+K]+	5.2455	3	0.6346	rp	272-49-1	9226	-	-	-	12084.1	11848.3	13832.4	4050.3	5471.31	5658.53	5995.48	5168.8	5284.06	11427.1	11212.7	11414.3	-
MW0009447	T3_positive	Phoxim	Benzene and substituted derivatives	Benzene and substituted derivatives	C12H15N2O3PS	316.08	298.054	0.59	[M+NH4]+	5.25025	3	0.6346	rp	14816-18-3	9570290	-	-	C18757	2748.37	2420.49	4194.39	2200.22	5176.01	2987.49	2691.22	302.93	6923.67	3525.59	3247.06	3480.39	-
MEDP1739	T3_positive	4-Formyl-2-methoxyphenyl acetate	Phenolic acids	Phenolic acids	C10H10O4	195.069	194.058	1.779	[M+H]+	3.88143	3	0.6345	rp	881-68-5	61229	HMDB0029663	-	-	1155.01	699.14	2152.58	1187.09	1061.69	976.92	17249.7	5947.17	4272.88	2343.95	2026.44	2167.58	-
MW0106445	T3_positive	Dihydromethysticin	Benzene and substituted derivatives	Benzene and substituted derivatives	C15H16O5	575.184	276.1	1.5407	[2M+Na]+	17.0738	3	0.6341	rp	19902-91-1	88308	HMDB0030791	68016	C09926	236.95	444.16	86.75	25.97	133.26	269.28	1774.45	765.17	1831.24	1092.7	1231.91	1263.74	-
ZINC59588560	T3_positive	Unii-256W8QN497	Others	Lactones	C12H18O2	261.221	194.131	6.4507	[M-2H+3Na]+	18.7666	3	0.6341	rp	75044-06-3	12858460	-	-	-	239262	231593	185349	201072	174557	198215	155623	131955	126601	188888	183249	188414	-
MW0004291	T3_positive	4-m-Tolyl-2H-pyrido(4,3-E)(1,2,4)thiadiazin-3(4H)-one 1,1-dioxide	Benzene and substituted derivatives	Benzene and substituted derivatives	C13H11N3O3S	312.043	289.052	0.59	[M+Na]+	5.28	3	0.634	rp	72810-61-8	29984242	-	-	-	8186.95	6578.52	6647.16	2714.22	5947.38	5916.51	4893.72	5462.34	3160.14	4337.63	4363.78	4363.23	-
MEDN0230	T3_positive	4-O-hexopyranosylhex-2-ulofuranose	Others	Saccharides	C12H22O11	342.119	342.116	3.1024	[M+]+	9.51972	3	0.6339	rp	4618-18-2	3872	HMDB0000740	-	-	14220.5	15251	13488.7	37979.9	35200.4	38123.9	1601.35	3198.12	2521.88	18937.9	18914.1	18764.5	-
MEDP0297	T3_positive	5-Aminopentanoic acid	Organic acids	Organic acids	C5H11NO2	135.116	117.079	4.3521	[M+NH4]+	7.25173	3	0.6337	rp	660-88-8	138	HMDB0003355	6902	C00431	25304.2	25996.7	21357.8	86881.5	86936.5	86185	50088.3	33485.2	35011.1	63734.3	62939.1	67493.3	ko00310,ko00330,ko00470,ko01100
MW0130831	T3_positive	Flavokawain b	Flavonoids	Chalcones	C17H16O4	586.232	284.105	1.3816	[2M+NH4]+	18.3597	3	0.6335	rp	1775-97-9	5356121	HMDB0033691	-	-	8781.96	8582.98	7333.63	1975.45	1699.52	2562.89	278.55	71.24	277.95	3639.37	3779.37	3596.92	-
MW0108071	T3_positive	Lysylproline	Amino acids and derivatives	Amino acids and derivatives	C11H21N3O3	307.168	243.158	2.2138	[M+CH3CN+Na]+	14.3275	3	0.6333	rp	52766-27-5	171204	HMDB0028959	-	-	100015	100032	101879	66116.3	69491.8	68125.3	88528.8	84181.1	78390.9	91876.7	93643.4	92649.9	-
MW0119723	T3_positive	3'-N'-Acetylfusarochromanone	Others	Ketone compounds	C17H22N2O5	373.111	334.153	1.9177	[M+K]+	5.32025	3	0.6332	rp	120976-97-8	102571616	HMDB0037499	-	-	105731	41395.7	53777	60486.2	60134.9	54407.2	21632.4	11667	21540.3	19504.2	22313.1	20678.4	-
MW0148149	T3_positive	Dansyl-Tyr-Val-Gly	Amino acids and derivatives	Amino acids and derivatives	C28H34N4O7S	588.264	570.215	4.1337	[M+NH4]+	26.6203	3	0.6321	rp	113527-49-4	15932701	-	-	-	694404	661239	684344	124606	200997	91186.9	10084.4	14248.5	23915.6	325118	327270	325418	-
MW0158335	T3_positive	(E)-N-[(2S,3R,4R,5R)-2-[(3R,4R,5S,6R)-3-Acetamido-4,5-dihydroxy-6-(hydroxymethyl)oxan-2-yl]oxy-6-[2-[(2R,3S,4R,5R)-5-(2,4-dioxopyrimidin-1-yl)-3,4-dihydroxyoxolan-2-yl]-2-hydroxyethyl]-4,5-dihydroxyoxan-3-yl]heptadec-2-enamide	Others	Others	C40H66N4O16	859.459	858.447	8.7485	[M+H]+	5.37898	3	0.6321	rp	73942-08-2	102571579	-	-	-	310.44	822.79	1078.91	955.63	3938.44	2693.94	2119	2965.27	2078.63	1537.87	3223.92	3023.94	-
MW0125450	T3_positive	N-(6-methoxypyridin-3-yl)-2-(methylsulfanyl)pyridine-3-carboxamide	Alcohol and amines	Amines	C13H13N3O2S	314.04	275.073	0.615	[M+K]+	5.3815	3	0.632	rp	524924-29-6	10192918	-	-	-	6786.66	6169.38	8722.78	4091.31	4353.43	4090.55	4200.49	1466.84	1815.2	7132.72	7125.53	7092.37	-
MW0013168	T3_positive	2,6-Dimethyl-7-octene-1,6-diol 8-O-glucoside	Others	Saccharides	C16H30O7	352.231	334.199	4.4932	[M+NH4]+	5.38375	3	0.632	rp	219814-33-2	85197903	HMDB0033218	-	-	2998.85	3289.15	1649.97	52543.6	23110.1	48281.5	22668.3	18712.5	19948.8	25228.2	25029.5	25538.5	-
MW0105107	T3_positive	3-(Hydroxymethylphosphinyl)propionic acid	Organic acids	Organic acids	C4H9O4P	153.039	152.024	0.8461	[M+H]+	5.3855	3	0.632	rp	15090-23-0	84788	-	-	-	7976.12	4999.67	6670.84	4810.91	5612.04	6107.45	1969.34	2253.72	1974.99	6199.61	6764.71	6807.14	-
MEDL02666	T3_positive	Icaritin	Flavonoids	Flavonols	C21H20O6	759.232	368.126	2.8853	[2M+Na]+	13.3635	3	0.632	rp	118525-40-9	5318980	HMDB0139407	-	-	828.43	2234.25	144.8	2738.74	2992.66	2790.25	51448.2	47164.1	54310.9	42481.5	42703.8	42746.8	-
MW0055301	T3_positive	Neryl rhamnosyl-glucoside	Terpenoids	Terpene	C22H38O10	501.215	462.247	5.2469	[M+K]+	5.41353	3	0.6314	rp	84534-31-6	131750856	HMDB0029349	-	-	657.5	1207.2	1376.73	905.5	2361.8	474.95	13873.4	14420.5	12849.4	1237.06	551.44	1482.86	-
MW0007500	T3_positive	Levosimendan	Benzene and substituted derivatives	Benzene and substituted derivatives	C14H12N6O	583.201	280.107	4.7679	[2M+Na]+	11.0522	3	0.6314	rp	141505-33-1	3033825	HMDB0015058	-	-	1606.58	1246.62	978.52	443.9	803.73	36.27	32606.4	33145.8	40339.5	6683.94	6556.4	6546.44	-
MEDL01840	T3_positive	Vanillylamine	Alkaloids	Phenolamine	C8H11NO2	345.13	153.079	2.5694	[2M+K]+	21.3981	3	0.6311	rp	1196-92-5	70966	HMDB0012309	-	C16666	33217.5	39573.7	29290.1	64250.1	64143.9	67507.4	61743.7	66471.1	49044.2	61829.1	61828.8	61785	ko00996,ko01100,ko01110
MW0012888	T3_positive	(2S,3S,4S,5R,6R)-6-[[(3S,6aR,6bS,8aS,12aS,14bR)-4,4,6a,6b,11,11,14b-heptamethyl-8a-[(2S,3R,4S,5S,6R)-3,4,5-trihydroxy-6-(hydroxymethyl)oxan-2-yl]oxycarbonyl-1,2,3,4a,5,6,7,8,9,10,12,12a,14,14a-tetradecahydropicen-3-yl]oxy]-4-hydroxy-5-[(2S,3R,4S,5R,6R)-3,4,5-trihydroxy-6-(hydroxymethyl)oxan-2-yl]oxy-3-[(2S,3R,4R,5R,6S)-3,4,5-trihydroxy-6-methyloxan-2-yl]oxyoxane-2-carboxylic acid	FA	Others	C54H86O23	1103.55	1102.56	8.7683	[M+H]+	5.43286	3	0.6311	rp	601478-64-2	57509375	-	-	-	13235.6	19721.2	20423.8	21593.2	22319.8	35775.8	14631.4	3880.19	5392.82	3466.02	3294.02	3223.62	-
MW0140350	T3_positive	trans-2-Carboxybenzylidenepyruvic acid	Benzene and substituted derivatives	Benzene and substituted derivatives	C11H8O5	221.05	220.037	0.6098	[M+H]+	5.4335	3	0.6311	rp	85896-59-9	5280421	-	-	C01275	13577.9	11120	7455.57	4652.98	5973.71	6456.41	7230.06	5324.07	5997.14	7077.43	7303.45	7307.91	-
MW0009703	T3_positive	Safrole	Terpenoids	Monoterpenoids	C10H10O2	377.144	162.068	2.8066	[M+Na+HCOOH]+	5.49472	3	0.631	rp	94-59-7	5144	HMDB0033591	-	C10490	63034.7	135816	74476.8	11422.6	15897.9	9463.96	470186	850207	401760	250409	251260	251980	-
MEDL02653	T3_positive	Kuwanon A	Flavonoids	Other Flavonoids	C25H24O6	443.139	420.157	1.5354	[M+Na]+	5.44704	3	0.6308	rp	62949-77-3	44258296	HMDB0029505	-	-	1084.24	1145.98	671.93	222.06	101.47	174.55	3268.35	2466.46	1527.6	2795.99	2947.76	2843	-
MW0001356	T3_positive	N-[[4-[(pyridin-2-ylamino)methyl]phenyl]methyl]pyridin-2-amine	Benzene and substituted derivatives	Benzene and substituted derivatives	C18H18N4	367.074	290.153	6.1089	[M-H+2K]+	0.958812	3	0.6298	rp	55778-02-4	11565518	-	45578	-	34458.7	32457.8	27517.4	269.91	327.74	394.85	4859.98	4862.22	4762.09	15889.5	15478.4	15926.3	-
MEDP0773	T3_positive	Norambreinolide	Terpenoids	Ditepenoids	C16H26O2	297.205	250.193	6.7866	[M+HCOO+2H]+	5.64678	3	0.6297	rp	564-20-5	61129	HMDB0035293	-	-	8903.73	10877.1	7595.36	14113.3	6799.5	6385.33	7365.3	6179.75	5888.79	9102.51	8804.28	8757.22	-
MW0013360	T3_positive	28-Glucosyl-3b-hydroxy-12-oleanene-30-methoxy-28-oic acid 3-[arabinosyl-(1->3)-glucuronide]	Flavonoids	Flavones	C48H74O20	1009.42	970.477	8.8268	[M+K]+	5.50784	3	0.6296	rp	359775-97-6	131752504	HMDB0038983	-	-	9637.51	10374.9	6292.22	14632.1	7842.16	4805.7	2665.65	842.93	265.77	442.98	1171.87	1385.65	-
MW0113266	T3_positive	Alpha-Phosphoribosylpyrophosphoric Acid	Others	Saccharides	C5H13O14P3	354.94	389.952	0.6689	[M+H-2H2O]+	5.17819	3	0.6296	rp	7540-64-9	7339	HMDB0000280	5274	C00119	3002.8	4171.94	3235.43	16759	15999.6	13919.1	16302.1	17798.7	20837.5	13979	14901.8	14882.8	ko00030,ko00230,ko00240,ko00340,ko00400,ko00790,ko01100,ko01110,ko01200,ko01230,ko01232,ko01240
MW0140107	T3_positive	Kobusin	Lignans and Coumarins	Lignans	C21H22O6	779.262	370.142	2.9077	[2M+K]+	20.1363	3	0.6282	rp	36150-23-9	182278	-	-	C17844	501.9	276.34	797.97	6865.16	6033.78	6234.34	20034.8	18979.4	33680.9	20605.8	20929.2	20913.3	-
MEDP1596	T3_positive	1-Methyl-6-oxo-1,6-dihydropyridine-3-carboxamide	Alkaloids	Pyridine alkaloids	C7H8N2O2	327.107	152.059	2.6582	[2M+Na]+	2.008	3	0.6281	rp	701-44-0	69698	HMDB0004193	7025	C05842	826.3	1461.22	1361.62	2847.87	5135.64	4675.57	38476.2	37017.1	20283.5	3788.57	2621.7	3613.18	ko00760,ko01100
MW0110304	T3_positive	L-Tyrosyl-L-serine	Amino acids and derivatives	Amino acids and derivatives	C12H16N2O5	353.232	268.106	4.8417	[M+K+HCOOH]+	12.0072	3	0.6278	rp	13588-99-3	54564570	HMDB0029114	-	-	124884	186842	99639.1	24119.2	21678	5485.38	19758.5	20096.5	22231.7	65009.3	65168.4	65457.3	-
MW0111016	T3_positive	Docosahexaenoyl Ethanolamide	Alcohol and amines	Amines	C24H37NO2	418.281	371.282	5.7877	[M+HCOO+2H]+	3.77184	3	0.6278	rp	162758-94-3	5283451	HMDB0013658	-	-	5380.56	781.19	3673.93	91141.5	72418.9	34512.2	38179.7	4588.21	39351	22411.2	24139.7	22874.9	-
MEDP1325	T3_positive	1-(4Z,7Z,10Z,13Z,16Z,19Z-docosahexaenoyl)-sn-glycero-3-phosphocholine	Lipids	LPC	C30H50NO7P	568.324	567.332	5.7172	[M+]+	11.9979	3	0.6278	rp	162440-05-3	10415542	HMDB0010404	-	C04230	11220	8127.22	17118	48502.8	51615.8	37960.6	380.2	1195.31	771.64	19256.2	20078.5	21097.8	ko00564,ko04148
MEDN1138	T3_positive	3-Nitrotyrosine	Amino acids and derivatives	Amino acids and derivatives	C9H10N2O5	470.164	226.059	3.3214	[2M+NH4]+	24.1747	3	0.6277	rp	3604-79-3	65124	HMDB0001904	6383	-	1531.74	2315.42	1534.87	1152.12	1529.46	1545.82	22821	26172	23378	9412.85	9432.59	9457.46	-
MEDP2077	T3_positive	1-Phenylbiguanide	Benzene and substituted derivatives	Benzene and substituted derivatives	C8H11N5	195.137	177.101	6.4507	[M+NH4]+	1.53459	3	0.6267	rp	102-02-3	4780	HMDB29894	44226	-	17171.1	20841.2	19657.6	14601.1	13655.5	14697	4657.29	4050.55	3300.85	12197.1	11678.2	11415.5	-
MW0015647	T3_positive	all-trans-5,6-Epoxyretinoic acid	Organic acids	Organic acids	C20H28O3	650.438	316.204	7.527	[2M+NH4]+	11.7934	3	0.6252	rp	13100-69-1	5363137	HMDB0012451	-	C16680	16344.8	19360.8	11286.1	9788.11	9104.69	11188.6	6206.41	7407.56	5484.85	15300.8	15713	15679.3	-
MEDP1810	T3_positive	2,2,6,6-Tetramethyl-4-piperidinone	Heterocyclic compounds	Heterocyclic compounds	C9H17NO	224.127	155.131	8.8464	[M+Na+HCOOH]+	1.39004	3	0.6251	rp	826-36-8	13220	HMDB0031179	-	-	38599	31654.1	36820.9	25910.8	23617.5	25935.3	37333.5	32392	25485.7	25557.1	25502.7	25899.6	-
MW0049177	T3_positive	Dehydroabietinol	Alcohol and amines	Alcohols	C20H30O	328.259	286.23	4.7287	[M+CH3CN+H]+	10.9899	3	0.6248	rp	3772-55-2	15586718	-	53603	-	21199.2	19079.5	23336.3	13152	24890.1	109158	16217.4	29518.1	13553.9	32530.7	32841.1	32701.1	-
MW0114815	T3_positive	Melilotoside	Benzene and substituted derivatives	Benzene and substituted derivatives	C15H18O8	675.191	326.1	3.2614	[2M+Na]+	2.21871	3	0.6244	rp	618-67-7	5280759	HMDB0033581	-	C05158	31292.4	23785.5	28486.3	1128.26	239.09	68.06	1133.06	100.7	204.75	9518.12	9812.6	9477.35	ko00999,ko01110
MW0012238	T3_positive	12-Methyltridecanoic acid	Lipids	Free fatty acids	C14H28O2	246.242	228.209	5.1072	[M+NH4]+	4.36389	3	0.6241	rp	2724-57-4	520298	HMDB0031072	-	-	6119.37	5325.39	1888.24	4597.13	3827.97	4029.54	5922.69	7484.97	6271.65	7031.55	7143.32	7127.75	-
MEDP0359	T3_positive	Curcumin	Phenolic acids	Phenolic acids	C21H20O6	761.249	368.126	4.2554	[2M+Na]+	10.1854	3	0.6241	rp	458-37-7	969516	HMDB0002269	-	C10443	2545.22	3015.23	2857.67	189.15	381.67	211.95	141949	216585	141320	55381.7	55868	52450.4	ko00945,ko01110
MW0140538	T3_positive	Ajoene	Others	Others	C9H14OS3	257.013	234.021	1.1026	[M+Na]+	5.807	3	0.624	rp	92285-01-3 | 92284-99-6	5386591	-	-	-	5457.11	2686.85	4306.8	299.75	763.5	567.5	30.04	100.25	29.88	1026.71	1079.02	1072.27	-
MEDP1496	T3_positive	L-alpha-Aminobutyric acid	Amino acids and derivatives	Amino acids and derivatives	C4H9NO2	229.107	103.063	3.6781	[2M+Na]+	21.6802	3	0.6239	rp	1492-24-6	80283	HMDB0000452	12	C02356	1066.51	1143.36	924.56	5049.11	4103.18	6724.13	375061	326926	337909	154058	154892	153423	ko00270,ko01100,ko01210
MW0006269	T3_positive	Obscurolide A1	Benzene and substituted derivatives	Benzene and substituted derivatives	C15H17NO5	314.1	291.111	0.615	[M+Na]+	5.81825	3	0.6238	rp	144397-99-9	6438770	-	-	-	23371.6	18093.4	21636.5	13909.9	16645.3	16668.4	12640.4	13237.6	12609.6	22158	21757	22101.8	-
MEDP0821	T3_positive	6-Methylnicotinamide	Alkaloids	Pyridine alkaloids	C7H8N2O	137.079	136.064	1.1823	[M+H]+	5.84275	3	0.6233	rp	6960-22-1	96351	HMDB000013704	-	-	14281.9	18326.6	19012.3	3650.6	1922.78	1484.77	11149.9	8688.18	6919.15	8907.68	9309.75	9359.45	-
MW0013505	T3_positive	2-Hydroxy-3-methylpentanoic acid	Organic acids	Organic acids	C6H12O3	402.372	132.079	7.6572	[M+NH4]+	3.63863	3	0.6233	rp	488-15-3	10796774	HMDB0000317	5306	-	1116.06	740.16	532.82	346.18	1064.83	1105.29	2157.81	947.52	286.42	2596.49	2626.33	2597.65	-
MW0011595	T3_positive	(R)-6'-O-(4-Geranyloxy-2-hydroxycinnamoyl)-marmin	Others	Lactones	C38H46O8	631.33	630.319	4.9267	[M+H]+	5.91966	3	0.6219	rp	142628-36-2	131752531	HMDB0039061	-	-	3407.26	5609.64	9839.6	140.4	466.84	224.58	469.9	163.22	764.33	1248.79	1172.64	1348.95	-
MW0104172	T3_positive	1,2,5-Oxadiazole-3,4-dicarboxylic acid	Organic acids	Organic acids	C4H2N2O5	176.034	157.996	0.9183	[M+NH4]+	5.928	3	0.6217	rp	48113-77-5	1419097	-	-	-	521.62	1119.11	1821.65	1980.73	3903.65	2942.46	150.61	807.7	577.38	2571.36	2284.12	2653.11	-
MW0115745	T3_positive	Cannabichromene	Others	Others	C21H30O2	337.222	314.225	4.6297	[M+Na]+	18.4777	3	0.6213	rp	20675-51-8 | 18793-28-7	30219	-	-	C08998	45172.3	86953	87088.5	80864.3	89813.7	82582.6	43500.3	47855.8	47004.7	79639.5	80600.9	79261.7	-
MW0106253	T3_positive	L-Cysteinyl-L-glutamic acid	Amino acids and derivatives	Amino acids and derivatives	C8H14N2O5S	501.138	250.062	4.908	[2M+H]+	13.209	3	0.6212	rp	87092-47-5	53250411	-	23809	-	30943	31812.5	26463.9	119246	148371	129814	8730.05	193.44	2339.5	61785.4	62346.2	62412.7	-
MW0014324	T3_positive	4(5)-EpDPE methyl ester	Organic acids	Organic acids	C23H34O3	358.258	358.251	6.9439	[M+]+	15.2116	3	0.6211	rp	121818-29-9	14428012	-	62962	-	29754.3	26967.7	34420.3	13107.3	9732.28	9117.61	2826.36	1773.96	719.14	24201.5	24888.5	24497	-
MW0012269	T3_positive	13(S)-Hydroperoxylinolenic acid	Lipids	Free fatty acids	C18H30O4	357.228	310.214	7.101	[M+HCOO+2H]+	5.1868	3	0.6211	rp	67597-26-6	5497123	HMDB0301803	-	C04785	16015.5	28698.6	8576.35	29224.6	30243.1	11868.3	23589.9	31093.5	18838	7708.69	7765.3	7892.92	ko00592,ko01100,ko01110
MEDP1585	T3_positive	Alanine glutamate	Amino acids and derivatives	Amino acids and derivatives	C8H14N2O5	285.039	218.09	2.6087	[M-2H+3Na]+	9.14667	3	0.621	rp	13187-90-1	128841	HMDB0028686	-	-	87.29	174.7	69.98	20.51	195.72	348.84	18057.6	17731.4	12101.8	5627.26	5696.51	5847.23	-
MW0135129	T3_positive	6,3'-Dimethoxyflavone	Flavonoids	Flavones	C17H14O4	582.221	282.089	4.4085	[2M+NH4]+	5.1397	3	0.6209	rp	79786-40-6	676293	-	43552	-	31637.4	32626.2	24516.6	6271.75	10786.2	4948.45	1776.12	1388.38	764.52	14214.2	13361.9	13843.5	-
MW0012533	T3_positive	16Z,19Z,22Z,25Z,28Z,31Z-tetratriacontahexaenoic acid	Lipids	Free fatty acids	C34H56O2	496.418	496.428	8.2916	[M+]+	20.807	3	0.6207	rp	105528-06-1	52921817	-	74378	-	29642.4	18499.9	19282	22387.9	47079.2	21308.7	34651	23871.9	17478.5	25037.5	26407.2	25423.9	-
MW0009435	T3_positive	Phenyltrimethylammonium	Benzene and substituted derivatives	Benzene and substituted derivatives	C9H14N+	137.131	136.113	5.127	[M+H]+	28.4387	3	0.6206	rp	3426-74-2	15914	-	-	-	39361.9	34043	44861.7	97769	97960.6	86609.6	17039.9	16363.1	16402.5	58259.5	58558.7	58512.3	-
MEDP0215	T3_positive	Quinine	Alkaloids	Quinoline alkaloids	C20H24N2O2	666.407	324.184	5.5667	[2M+NH4]+	24.5358	3	0.6204	rp	130-95-0	3034034	HMDB0014611	-	C06526	24673.2	26769.4	21066.5	1733.36	2359.99	1257.86	2885.49	6880.1	4323.68	10707.8	9863.54	10235.4	-
MW0122331	T3_positive	4(3H)-Pteridinone, 2-amino-7,8-dihydro-6-[(1S,2R)-1,2,3-trihydroxypropyl]-	Others	Ketone compounds	C9H13N5O4	533.197	255.097	2.8066	[2M+Na]+	15.4831	3	0.6204	rp	6917-20-0 | 1218-98-0	135402024	HMDB0002275	-	-	345.6	2864.07	2444.04	8916.27	7291.38	14069.4	20091	20521.1	16365.2	4555.17	7558.39	6906.96	-
MW0119890	T3_positive	4-(3-Hydroxyphenyl)-2-sulfanylidene-1,3,4,6,7,8-hexahydroquinazolin-5-one	Others	Ketone compounds	C14H14N2O2S	297.068	274.078	0.6098	[M+Na]+	6.00375	3	0.6203	rp	850916-11-9	3361682	-	-	-	7650.89	8369.23	6848.9	10825.2	6574.42	9844.46	8102.75	6883.71	9347.15	9455.7	9063.68	9410.28	-
MW0000136	T3_positive	Aquifoliunine EIV	Alkaloids	Alkaloids	C42H48N2O18	891.284	868.29	0.8758	[M+Na]+	6.00379	3	0.6203	rp	220751-22-4	85368858	HMDB0033579	-	-	3893.92	10849.2	6325.13	6979.14	17617.3	3716.16	411.41	4322.08	2910.55	2079.85	2182.73	2036.6	-
MEDP0068	T3_positive	N-Acetyl-Neuraminic Acid	Amino acids and derivatives	Amino acids and derivatives	C11H19NO9	309.097	309.106	3.0031	[M+]+	21.5208	3	0.6202	rp	131-48-6 | 489-46-3	439197	HMDB0000230	-	C00270	3652.7	3628.67	7988.56	742.81	1328.78	422.7	166789	167929	161872	56963.8	56771.5	56767.2	ko00520,ko01100,ko01250
pmb2871	T3_positive	1-O-Gentisoyl-D-glucoside	Phenolic acids	Phenolic acids	C13H16O9	355.039	316.079	1.2813	[M+K]+	6.0805	3	0.6189	rp	23445-11-6	-	-	-	-	2256.21	1579.66	1341.49	3167.83	3849.26	2616.97	183.17	16.83	222.28	2824.19	2987.7	2651	-
MW0003394	T3_positive	N-(1,3-benzothiazol-2-yl)-N'-phenylthiourea	Benzene and substituted derivatives	Benzene and substituted derivatives	C14H11N3S2	286.036	285.039	0.6164	[M+H]+	6.097	3	0.6186	rp	1849-86-1	834851	-	-	-	108200	118193	101590	75304.8	65114.9	63270.7	66600.1	53746.8	61381.2	100472	100989	99719.5	-
MEDP1286	T3_positive	Geranyl acetate	Others	Lactones	C12H20O2	265.143	196.146	2.7672	[M+Na+HCOOH]+	1.17668	3	0.6183	rp	105-87-3	1549026	HMDB0035157	-	C09861	178066	187594	192797	113571	168993	121629	72033.1	139643	66349.1	123934	123952	124736	-
MW0156388	T3_positive	Rhombifoline	Alkaloids	Quinorisidine alkaloids	C15H20N2O	329.303	244.158	5.3263	[M+K+HCOOH]+	5.25772	3	0.6181	rp	529-78-2	92795	-	-	-	32029.2	47627	51932.6	2318.44	3088.73	2549.53	9397.89	6356.31	5651.22	19275.7	20067.2	20400.9	-
MW0141283	T3_positive	11-Deoxocucurbitacin I	Others	Ketone compounds	C30H44O6	465.299	500.314	6.9914	[M+H-2H2O]+	5.4609	3	0.618	rp	98941-76-5	5281324	-	-	C08807	2827.16	3138.4	4059.53	148.99	172.07	860.49	4856.91	3317.73	5830.09	17707.8	18132.7	17525.6	-
MW0127144	T3_positive	(4,5-Dimethyl-4H-[1,2,4]triazol-3-ylsulfanyl)-acetic acid	Organic acids	Organic acids	C6H9N3O2S	205.074	187.042	0.6098	[M+NH4]+	6.13175	3	0.618	rp	15834-57-8	4772871	-	-	-	16116.9	18213.6	10687.4	13426.6	13816.8	14523.2	12584.2	13762.9	12312.9	13926.9	14168.2	14689.6	-
MEDP1465	T3_positive	(2S,3S)-butane-2,3-diol	Alcohol and amines	Alcohols	C4H10O2	219.101	90.0681	4.4916	[2M+K]+	5.91574	3	0.6178	rp	19132-06-0	439888	-	63265	C03046	148081	149339	148863	29409.9	54677.5	54144	63232.8	48970.9	51089.3	71090.3	70836.7	70533.7	ko00650,ko01110
MW0125299	T3_positive	N-(1-Methyl-2-oxo-1,2,3,4-tetrahydroquinolin-6-yl)-1-(p-tolyl)methanesulfonamide	Alcohol and amines	Amines	C18H20N2O3S	362.151	344.12	0.59	[M+NH4]+	6.15825	3	0.6175	rp	922058-97-7	40889570	-	-	-	5802.87	6799.37	3564.2	2186.66	3533.86	5497.09	3989.91	4597.35	6304.79	6089.04	6209.41	5946.55	-
MW0147058	T3_positive	Cannabisin-b	Lignans and Coumarins	Lignans	C34H32N2O8	597.215	596.216	4.0381	[M+H]+	7.47344	3	0.6173	rp	144506-17-2	71448963	-	-	C17906	3546.65	2589.5	3933.4	157.69	237.3	272.96	224124	190408	186661	52814.2	52473.7	51536.7	-
MW0124372	T3_positive	Ilicicolin H	Heterocyclic compounds	Heterocyclic compounds	C27H31NO4	472.183	433.225	1.9968	[M+K]+	6.21243	3	0.6165	rp	12689-26-8	54704283	-	-	-	10275.5	11714.4	8342.79	669.66	552.38	690.88	403.74	1899.67	603.19	2450.67	2661.01	2639.7	-
MW0006361	T3_positive	Binapacryl	Phenolic acids	Phenolic acids	C15H18N2O6	345.098	322.116	4.1835	[M+Na]+	6.216	3	0.6164	rp	485-31-4	10234	-	-	C19022	1645.75	3278.01	5623.24	27.25	1198.18	55.62	175.89	392.69	713.52	1107.67	994.14	686.23	-
MW0009385	T3_positive	Phenindione	Benzene and substituted derivatives	Benzene and substituted derivatives	C15H10O2	467.117	222.068	2.1547	[2M+Na]+	22.4152	3	0.6163	rp	83-12-5	4760	HMDB0014641	-	C07584	928.94	373.62	342.16	70.93	107.64	54.8	129152	96347.1	134721	38610.7	38856.7	38605	-
MEDN1837	T3_positive	3,5-Di-tert-butyl-4-hydroxybenzyl alcohol	Benzene and substituted derivatives	Benzene and substituted derivatives	C15H24O2	219.173	236.178	3.9557	[M+H-H2O]+	4.47575	3	0.6162	rp	88-26-6	6929	HMDB0032048	-	-	59832.1	58575.3	59750.5	13785.1	19245.3	12414.3	25996.8	23512	25236.8	74236.6	63678.9	62473.5	-
MW0108636	T3_positive	N-Acetyl-L-citrulline	Amino acids and derivatives	Amino acids and derivatives	C8H15N3O4	286.091	217.106	2.0165	[M+Na+HCOOH]+	22.6301	3	0.616	rp	33965-42-3	656979	HMDB0000856	-	C15532	2339.25	697.95	937.24	25393.8	27534.9	25590.8	13314.8	14246.4	13504	14335.2	14007.4	14121.2	ko00220,ko01100,ko01230
MW0118145	T3_positive	2-[4-(3,4-Methylenedioxyphenyl)butyl]-4(1H)-quinolinone	Others	Ketone compounds	C20H19NO3	344.127	321.137	0.9154	[M+Na]+	6.266	3	0.6155	rp	17889-77-9	6325654	HMDB0030382	-	-	14261.1	13211	8015.7	8181.87	15312.4	8152.89	15823.1	18353.8	20946.2	15975	17371.4	17073.8	-
MW0009727	T3_positive	Deprenyl	Benzene and substituted derivatives	Benzene and substituted derivatives	C13H17N	375.289	187.136	6.2385	[2M+H]+	20.539	3	0.6146	rp	14611-51-9	5195	HMDB0015171	-	C07245	943.86	1153.77	1082.42	10542	7806.74	11311.9	120350	87300.4	29236.1	36079.4	34082.3	34721.3	-
MW0147731	T3_positive	Colubrinoside	Steroids	Steroid	C50H78O19	982.518	982.514	6.3104	[M+]+	3.33643	3	0.6146	rp	59871-76-0 | 87834-10-4	441915	-	-	C08937	601.11	339.46	813.3	2698.1	1804.75	1698.96	219.5	278.47	72.69	3703.29	3898.12	3743.46	-
MW0115167	T3_positive	Primeverin	Benzene and substituted derivatives	Benzene and substituted derivatives	C20H28O13	477.163	476.153	2.6879	[M+H]+	6.31894	3	0.6145	rp	154-60-9	3038513	-	-	-	21352.3	10543.8	11697.2	12076.2	5474.07	11184.8	1763.51	1234.4	1615.25	4018.11	3825.73	4305.99	-
MW0146365	T3_positive	Aspoxicillin	Phenolic acids	Phenolic acids	C21H27N5O7S	511.185	493.163	1.9374	[M+NH4]+	6.32472	3	0.6144	rp	63358-49-6	71961	-	-	-	8162.92	4616.99	6713.23	11703.9	11099.2	13257.9	2293.68	3053.32	1301.47	5964.17	6285.69	6184.58	-
MW0121049	T3_positive	1,2-Bis-(5-tetrazolyl)ethane	Heterocyclic compounds	Heterocyclic compounds	C4H6N8	167.07	166.071	1.3216	[M+H]+	6.3555	3	0.6139	rp	26670-16-6	141316	-	-	-	11342.3	18897.4	9671.47	6546.67	6465.05	6182.22	8842.22	8564.59	10582	10599.2	10303.5	10684.1	-
MW0015391	T3_positive	9R-hydroxy-10E,12Z-octadecadienoic acid	Lipids	Free fatty acids	C18H32O3	279.231	296.235	6.4109	[M+H-H2O]+	3.56402	3	0.6138	rp	10075-11-3 | 18104-44-4	16061059	-	45660	-	22969.8	14137.7	12957.4	18624.2	18312.6	19623	12715.6	17125.1	9925.75	15034.2	14486.2	15033.2	-
MW0000153	T3_positive	Bicuculline	Alkaloids	Isoquinoline alkaloids	C20H17NO6	757.193	367.106	3.3413	[2M+Na]+	9.59182	3	0.6137	rp	485-49-4	10237	-	44019	C09364	96.43	261.6	169.82	117.36	559.99	420.42	1366.12	4756.3	3455.09	1403.86	1594.16	1649.07	-
MW0137948	T3_positive	Didymin	Flavonoids	Flavanones	C28H34O14	577.199	594.195	2.5891	[M+H-H2O]+	14.9601	3	0.6137	rp	14259-47-3	16760075	-	-	-	25433.7	17010	21524	1318.2	2297.22	679.23	558.13	7279.24	6289.88	12558.6	12343.8	12136.8	-
MEDN1081	T3_positive	12,13-DiHOME	Lipids	Free fatty acids	C18H34O4	314.243	314.246	3.7179	[M+]+	8.38752	3	0.6136	rp	263399-35-5	10236635	-	-	-	54821.9	43565.1	38622.4	18230.1	32638.2	175000	22207.9	34913.4	15189.5	52233.6	52697.9	51992.6	-
MEDL01872	T3_positive	[8]-Paradol	Phenolic acids	Phenolic acids	C19H30O3	307.226	306.219	6.1287	[M+H]+	15.6359	3	0.6129	rp	27113-23-1	213821	HMDB0040640	-	-	93050.4	83605.6	98288.1	11546.4	5025.7	48968.6	3428.67	5092.26	3504.91	27933.2	26956.6	28177.1	-
MW0129481	T3_positive	Angolensin	Others	Ketone compounds	C16H16O4	567.191	272.105	3.7179	[2M+Na]+	12.9076	3	0.6125	rp	642-39-7	3584988	HMDB0141947	-	-	9950.11	3515.61	1615.41	149385	157703	150682	102420	103548	95518.9	99287.5	101945	102175	-
MW0052774	T3_positive	Euglobal V	Phenolic acids	Phenolic acids	C28H38O5	477.261	454.272	8.8073	[M+Na]+	6.43782	3	0.6124	rp	77809-89-3	5317276	HMDB0030038	-	-	75282.7	37255.3	93871.3	82196.6	118421	106976	42992.6	2869.4	606.44	3488.43	2685.64	3921.52	-
MEDN1137	T3_positive	Flavin Single Nucleotide(FMN)	Nucleotides and derivatives	Nucleotides and derivatives	C17H21N4O9P	439.099	456.105	5.9481	[M+H-H2O]+	8.7433	3	0.6118	rp	130-40-5	643976	HMDB0001520	-	C00061	14332.3	14042.7	11744.5	1003.35	1617.14	1511.36	129.99	75.76	1020.97	5212.29	5245.03	5278.56	ko00740,ko01100,ko01110,ko01240
MW0159328	T3_positive	Vernoflexuoside	Terpenoids	Sesquiterpenoids	C21H28O8	855.312	408.178	3.4202	[2M+K]+	12.058	3	0.6118	rp	57576-33-7	442320	-	-	C09579	1007.24	620.37	679.82	555.65	578.7	98.58	8802.51	13680.2	11124.6	3937.3	3979.06	3522.02	-
MW0159463	T3_positive	Zizyphine A	Heterocyclic compounds	Heterocyclic compounds	C33H49N5O6	612.357	611.368	5.3865	[M+H]+	12.2848	3	0.6115	rp	51059-42-8	6324833	-	-	-	1637.78	612.87	511.59	556.99	225.43	237.76	12249.9	10208.5	11064.6	5003.29	5486.15	5436.88	-
MW0014856	T3_positive	Thiophen-3-ylmethyl (5Z,8Z,11Z,14Z)-icosa-5,8,11,14-tetraenoate	Lipids	Free fatty acids	C25H36O2S	418.281	400.244	6.4606	[M+NH4]+	6.49908	3	0.6113	rp	390824-17-6	9801139	-	64858	-	1134.22	1650.54	578.06	8154.48	15452	13587.2	392.24	281.19	576.61	1995.1	2323.51	2150.16	-
MW0160690	T3_positive	Demethylmenaquinone	Benzene and substituted derivatives	Benzene and substituted derivatives	C50H70O2	725.522	702.538	8.667	[M+Na]+	6.52169	3	0.6109	rp	29790-47-4	5376004	-	-	-	55974	61530.8	14729.5	20779.1	37667.8	33412.4	74900.7	40727.8	888.24	6515.69	3102.6	5006.81	-
MW0004677	T3_positive	4-(Benzyloxy)-3-iodo-5-methoxybenzaldehyde	Benzene and substituted derivatives	Benzene and substituted derivatives	C15H13IO3	369.02	367.991	0.6098	[M+H]+	30.1443	3	0.6108	rp	119113-94-9	1339289	-	-	-	258028	241040	233657	205007	203642	226140	182929	193752	168617	275002	275658	275157	-
MW0011792	T3_positive	1-(1Z-octadecenyl)-2-(5Z,8Z,11Z,14Z-eicosatetraenoyl)-sn-glycero-3-phosphoethanolamine	Others	Others	C43H78NO7P	751.565	751.552	8.0158	[M+]+	18.2713	3	0.6094	rp	144371-69-7	9547058	HMDB0005779	6548	C00350	29875.1	55972.4	152228	173172	44405.7	8318.63	6411.28	10663.1	17182.2	28014.8	13010	18063	ko00563,ko00564,ko01100,ko01110,ko04136
MW0053629	T3_positive	2-[[3,12-dihydroxy-17-(2-methoxy-6-methylhept-5-en-2-yl)-4,4,8,10,14-pentamethyl-2,3,5,6,7,9,11,12,13,15,16,17-dodecahydro-1H-cyclopenta[a]phenanthren-6-yl]oxy]-6-(hydroxymethyl)oxane-3,4,5-triol	Terpenoids	Triterpene Saponin	C37H64O9	670.508	652.455	8.5093	[M+NH4]+	30.6006	3	0.6083	rp	340270-88-4	85237385	HMDB0038016	-	-	57500.1	62559.9	93161.7	104525	70359.1	89073.9	87087.5	77700.8	79585.4	93975.7	96189.8	95613.3	-
MW0143650	T3_positive	5'-Methoxyhydnocarpin	Lignans and Coumarins	Lignans	C26H22O10	512.153	494.121	1.0238	[M+NH4]+	6.6727	3	0.6082	rp	54431-77-5	5281879	-	-	C11162	9582.87	8311.6	9128.16	8311.65	25812.5	12377	2950.69	8070.4	4594.51	7333.85	6580.57	6852.92	-
MW0003280	T3_positive	2-Naphthalenethiol	Benzene and substituted derivatives	Benzene and substituted derivatives	C10H8S	161.043	160.035	1.1716	[M+H]+	6.6775	3	0.6081	rp	91-60-1	7058	HMDB0029689	-	-	10077	13615.7	8944.02	4334.58	4851.31	4092.36	2722.15	2276.21	2496.58	7339.64	6679.23	7082.59	-
MEDN1133	T3_positive	Butanone acid	Organic acids	Organic acids	C4H6O3	125.025	102.032	0.945	[M+Na]+	6.73525	3	0.607	rp	600-18-0	58	-	-	-	36894.6	38943.8	34251.3	8815.54	13253.2	11233.8	5055.21	7860.06	5448.07	15309.8	16166.8	16083.3	-
MW0124060	T3_positive	Ethyl 2-amino-4-methylthiazole-5-carboxylate	Others	Lactones	C7H10N2O2S	187.063	186.046	0.6348	[M+H]+	6.75425	3	0.6067	rp	7210-76-6	343747	-	45446	-	17326.8	18732	19582.7	8490.13	6752.63	8262.37	7649.81	8060.33	6751.53	14228.4	14291.5	14301.5	-
MEDL00773	T3_positive	L-Aspartyl-L-phenylalanine	Amino acids and derivatives	Amino acids and derivatives	C13H16N2O5	298.149	280.106	1.9281	[M+NH4]+	21.0926	3	0.6067	rp	13433-09-5	93078	HMDB0000706	5674	-	19446.5	23202.6	33049.4	30743.8	31374.6	50424	9748.07	14899.1	12415.8	25686.8	26021.4	25701.6	-
MW0136811	T3_positive	7,11,12-Triacetoxycoumestan	Heterocyclic compounds	Heterocyclic compounds	C21H14O9	449.025	410.064	0.9154	[M+K]+	6.78484	3	0.6062	rp	2074-56-8	1040837	HMDB0030560	-	-	63.45	167.32	12.69	12.69	689.85	927.97	12.69	12.69	12.69	37.05	37.05	52	-
MW0147339	T3_positive	Cercosporin	Others	Others	C29H26O10	552.208	534.153	2.1547	[M+NH4]+	5.38809	3	0.6056	rp	35082-49-6	91617	-	-	-	2271.43	2361.16	1853.03	246.57	861.61	165.07	28586.7	30611.5	29191.6	14862.2	15150.8	15170.2	-
MW0169580	T3_positive	N-undecanoyl-L-Homoserine lactone	Others	Lactones	C15H27NO3	561.395	269.199	7.5777	[2M+Na]+	5.85119	3	0.6053	rp	216596-71-3	10923593	-	45719	-	17027.4	16976.7	13570.5	5717.07	6777.52	12054.1	1666.06	438.17	2595.06	10677.6	10651.1	10614.2	-
MW0015757	T3_positive	Amitenone	Others	Ketone compounds	C53H72O8	837.529	836.523	6.6861	[M+H]+	6.8374	3	0.6052	rp	21682-47-3	12306042	HMDB0029550	-	-	2835.72	2046.91	4405	4976.64	3572.26	2944.97	7309.1	4613.68	3307.41	5870.63	5191.65	5747.47	-
MW0116400	T3_positive	1-(4-Amino-2-methylphenyl)piperidin-2-one	Others	Ketone compounds	C12H16N2O	205.142	204.126	3.7772	[M+H]+	6.842	3	0.6051	rp	443999-53-9	11557508	-	-	-	22288.8	11960.7	25678	26571.7	23579.5	24779.6	14725.8	12426.5	11096.9	17162.8	17993	18110.1	-
MW0139032	T3_positive	Myricanol 5-beta-sophoroside	Benzene and substituted derivatives	Benzene and substituted derivatives	C33H46O15	683.285	682.284	2.4714	[M+H]+	6.84632	3	0.6051	rp	116107-17-6	14059611	HMDB0036529	-	-	440.12	489.99	279.63	78.75	347.83	123.02	3470.88	1554.27	3851.75	1580.18	1565.22	1564.69	-
MEDL01873	T3_positive	[8]-Gingerdione	Phenolic acids	Phenolic acids	C19H28O4	303.203	320.199	5.5979	[M+H-H2O]+	20.5709	3	0.605	rp	77334-06-6	14440537	HMDB0039276	-	-	11450.4	6620.47	4235.89	7922.64	12639.2	5176.73	6705.95	11548.8	2749.28	16113.5	16526.3	15980.5	-
MW0054299	T3_positive	L-canavanine	Amino acids and derivatives	Amino acids and derivatives	C5H12N4O3	297.253	176.091	6.0689	[M+H-2H2O]+	12.7569	3	0.6049	rp	543-38-4	439202	HMDB0002706	3238	C00308	41757	30766	36271.3	26623.3	45874.7	185634	23125.5	45934.4	22993	59272.6	59328.1	59146.6	-
MW0000135	T3_positive	Aquifoliunine E-III	Alkaloids	Alkaloids	C36H45NO17	786.254	763.269	0.8263	[M+Na]+	6.87918	3	0.6045	rp	220751-20-2	131751458	HMDB0033578	-	-	2148.25	634.89	1910.44	15019.7	23526.2	19240.8	21846.5	8071.45	9417.59	15235.5	13693	14246.8	-
MW0114697	T3_positive	Lacto-N-fucopentoase-3	Others	Saccharides	C32H55NO25	836.319	853.306	3.1721	[M+H-H2O]+	6.81691	3	0.6043	rp	25541-09-7	53477857	HMDB0006576	-	-	1837.74	3340.97	3448.41	1107.92	677.98	575.05	763.66	447.51	383.97	1825.09	1869.01	1124.99	-
MW0054457	T3_positive	Lupeol	Terpenoids	Triterpene	C30H50O	465.342	426.386	5.2068	[M+K]+	15.8437	3	0.604	rp	545-47-1	259846	-	34477	C08628	43744.8	39238	19916.8	7923.15	18196	245686	20039.1	28040.9	13436	37700.6	39592.1	38033.2	ko00909,ko01110
MEDN1011	T3_positive	Mannitol	Others	Saccharides	C6H14O6	387.144	182.079	4.0154	[2M+Na]+	9.44104	3	0.604	rp	69-65-8	6251	HMDB0000765	142	C00392	143308	141522	96732.2	77425.4	75432.5	97037.5	1481.13	5670.59	5850.27	62757.1	65897.2	66372.6	ko00051,ko01100,ko02010
MW0137590	T3_positive	Cardamonin	Flavonoids	Chalcones	C16H14O4	579.151	270.089	2.7078	[2M+K]+	24.6615	3	0.6038	rp	19309-14-9 | 18956-16-6	641785	HMDB0132913	52049	-	4359.61	4404	4182.74	208101	208714	157750	1582.24	8138.49	15820	25757.4	25888.8	24700.5	-
MW0139007	T3_positive	(Rac)-Byakangelicin	Lignans and Coumarins	Coumarins	C17H18O7	707.18	334.105	2.1352	[2M+K]+	7.08087	3	0.6034	rp	482-25-7	616063	HMDB0030651	-	C09141	582722	512912	532598	334610	316710	309662	41429.9	23923.8	39365.4	229682	224795	233508	-
MEDN0040	T3_positive	Glyc-Pro	Amino acids and derivatives	Amino acids and derivatives	C7H12N2O3	195.065	172.085	3.0824	[M+Na]+	22.8884	3	0.6034	rp	704-15-4	79101	HMDB0000721	-	-	85878.8	89833.5	85294.4	78091.5	76556.5	74903.2	253409	262876	255552	160907	163157	160780	-
MW0112925	T3_positive	3'-Sialyllactosamine	Alcohol and amines	Amines	C23H40N2O18	650.263	632.228	2.6999	[M+NH4]+	6.93938	3	0.6034	rp	126151-66-4	53477870	HMDB0006607	-	-	16461	10372.6	13828.2	1650.7	2519.06	903.06	61.17	74.84	266.71	3403.46	3542.18	3183.29	-
MW0006232	T3_positive	Benzidine	Benzene and substituted derivatives	Benzene and substituted derivatives	C12H12N2	369.211	184.1	2.1942	[2M+H]+	12.8075	3	0.6033	rp	92-87-5	7111	HMDB0041835	-	C16444	601.78	1969.36	1513.4	38.82	776.12	1075.53	17770	20558.6	18834.5	8824.91	8546.77	9218.15	-
MW0153343	T3_positive	Maltohexanose	Others	Saccharides	C36H62O31	1075.3	990.327	5.9281	[M+K+HCOOH]+	3.96545	3	0.6031	rp	34620-77-4	439606	HMDB0012253	-	C01936	151.77	202.36	719.89	8882.73	9975.2	9400.78	65.4	181.07	61.3	5161.84	4997.75	4971.26	-
MW0157192	T3_positive	Squamocin	FA	Others	C37H66O7	622.488	622.481	5.5265	[M+]+	12.2758	3	0.603	rp	120298-30-8	441612	-	-	C08545	35317.8	23158.9	17222.1	7126.02	20416.8	161484	11502.5	17364.7	9627.03	36437.2	36880.3	36457.2	-
MW0119670	T3_positive	3-Methoxy-2-(4-methylbenzoyl)-4H-1-benzopyran-4-one	Benzene and substituted derivatives	Benzene and substituted derivatives	C18H14O4	333.052	294.089	1.2225	[M+K]+	6.9775	3	0.6027	rp	173866-79-0	131751233	HMDB0031975	-	-	258.98	1219.06	936.71	4781.16	589.87	1609.93	4949.53	4581.64	3490.16	2686.13	2603.27	2692.83	-
MW0000386	T3_positive	Oripavine	Alkaloids	Isoquinoline alkaloids	C18H19NO3	612.31	297.137	8.7911	[2M+NH4]+	8.41322	3	0.6027	rp	467-04-9	5462306	HMDB0030251	-	C06175	1374.93	3564.98	718.98	973.68	2233.45	1898.51	924.95	598.68	97.9	4053.78	4023.89	4022.05	ko00950,ko01100,ko01110
MW0061611	T3_positive	Phorbol 12-myristate 13-acetate	Heterocyclic compounds	Heterocyclic compounds	C36H56O8	599.407	616.398	6.3505	[M+H-H2O]+	17.2554	3	0.6019	rp	16561-29-8 | 11016-13-0	27924	-	-	C05151	457237	513157	264445	676759	635869	616955	9602.09	4430.29	57285.4	100506	103927	99156.8	-
MW0148141	T3_positive	Dalpanin	Lignans and Coumarins	Lignans	C26H30O12	534.181	534.174	2.2138	[M+]+	15.3552	3	0.6017	rp	37376-13-9	442769	-	-	C10416	61288.3	65577.3	66611.4	90842	86866.2	85531.5	6979.09	9606.67	7782.32	54840.5	54275.3	54836.7	-
MW0117182	T3_positive	1-Methyl-1H-benzimidazole-2-thiol	Benzene and substituted derivatives	Benzene and substituted derivatives	C8H8N2S	165.05	164.041	0.6098	[M+H]+	7.0475	3	0.6015	rp	2360-22-7	1522244	-	-	-	43666.8	38815.6	44621	32734	36072.6	36396.8	31080.6	32232.1	31423.1	38749.6	38305	39265.6	-
MW0141371	T3_positive	13-Apo-beta-carotenone	Others	Ketone compounds	C18H26O	241.18	258.198	4.3721	[M+H-H2O]+	10.6339	3	0.6012	rp	17974-57-1	5363697	-	-	C20696	7094.34	7356.23	6817.24	19044	11625.9	11450.2	2339.2	3974.53	28895.8	7745.76	8164.8	8186.52	-
MW0138892	T3_positive	Dihydrokawain	Others	Lactones	C14H16O3	465.232	232.11	4.0123	[2M+H]+	9.42833	3	0.601	rp	587-63-3	10220256	HMDB0029504	-	-	428985	406494	414708	887708	795980	899073	151459	157549	219798	373649	323801	365385	-
MW0106577	T3_positive	Echinulin	Alkaloids	Plumerane	C29H39N3O2	500.276	461.304	8.7683	[M+K]+	32.0221	3	0.6008	rp	1859-87-6	115252	-	-	-	11316.9	1359.65	1298.82	11927.6	8022.91	10897.6	1771.28	1835.92	430.91	5346.77	5545.3	5281.5	-
MW0116234	T3_positive	2-[3-Cyano-4-(4-methoxyphenyl)-6-phenylpyridin-2-yl]sulfanylacetic acid	Organic acids	Organic acids	C21H16N2O3S	399.078	376.088	1.3316	[M+Na]+	7.092	3	0.6007	rp	94640-09-2	1040516	-	-	-	12978.9	11611.7	12882.1	4088.47	4802.62	2800.96	4070.03	4015.36	4634.28	4370.99	4752.78	4693.38	-
MW0110092	T3_positive	Trp-Ala	Amino acids and derivatives	Amino acids and derivatives	C14H17N3O3	323.146	275.127	6.5689	[M+HCOO+2H]+	2.4576	3	0.6004	rp	24046-71-7	6993401	HMDB0029076	23758	-	231843	238371	101778	249358	267798	133574	343515	388334	433462	179529	179300	180870	-
MW0006013	T3_positive	Altersolanol A	Benzene and substituted derivatives	Benzene and substituted derivatives	C16H16O8	673.173	336.084	5.5667	[2M+H]+	8.71974	3	0.6004	rp	22268-16-2	89644	-	-	-	14594.8	11895.4	20891.6	3973.65	5099.85	3267.39	15407.2	11650.9	13427	8454.57	8325.66	8218.94	-
MW0126670	T3_positive	tert-Butyl 2-amino-6,7-dihydrothiazolo[5,4-c]pyridine-5(4H)-carboxylate	Others	Lactones	C11H17N3O2S	273.133	255.104	2.6484	[M+NH4]+	7.131	3	0.6	rp	365996-05-0	11357283	-	-	-	1700.48	661.01	960.15	2601.1	3721.9	2640.67	798.6	319.3	216.43	1247.97	1190.42	1200.43	-
MEDL02311	T3_positive	Moschamine	Alkaloids	Plumerane	C20H20N2O4	317.138	352.142	3.598	[M+H-2H2O]+	22.139	3	0.6	rp	68573-23-9	5969616	HMDB0032759	-	-	77140.9	71691.8	73507.6	54022.2	54072	93131.2	74394.7	64268.4	66300.3	58564.4	60242.4	57991.3	-
MW0107917	T3_positive	L-Name	Others	Lactones	C7H15N5O4	318.086	233.112	2.5329	[M+K+HCOOH]+	15.5049	3	0.5999	rp	50903-99-6	39836	-	64861	C04337	48.49	65.28	54.66	469.27	172.89	198.88	6.61	33.52	28.21	2006.2	1939.88	2013.27	-
MW0168267	T3_positive	Chrysanthellin A	Steroids	Steroid	C58H94O25	1173.62	1190.61	5.1697	[M+H-H2O]+	16.3041	3	0.5996	rp	73039-13-1	156099	-	44396	-	2984.45	906.13	4016.54	38277.2	28595.7	38268.6	53482.5	82016.1	86157.1	18316.7	18234.3	17130.5	-
MEDP0367	T3_positive	γ-Aminobutyric Acid	Organic acids	Organic acids	C4H9NO2	229.107	103.063	3.3512	[2M+Na]+	21.7171	3	0.5995	rp	56-12-2	119	HMDB0000112	-	C00334	36876.8	38594.6	39518.9	54164.5	76750.7	63486.1	237495	241047	225530	113173	113688	113621	ko00250,ko00330,ko00410,ko00650,ko00760,ko01100
MW0013974	T3_positive	3beta-Acetoxy-19alpha-hydroxy-12-ursene	Others	Hydrocarbon derivatives	C32H52O3	502.409	484.392	7.3193	[M+NH4]+	32.3007	3	0.5994	rp	273223-68-0	131751983	HMDB0036404	-	-	42331.8	34894.6	30397.1	26136.8	48462.9	60894.9	19190.5	9915.1	5877.7	10392.5	11492.2	5428.97	-
MW0049038	T3_positive	Cortolone-3-glucuronide	Others	Ketone compounds	C27H42O11	653.569	542.273	7.4571	[M+H]+	5.0806	3	0.5989	rp	56162-46-0	53480447	HMDB0010320	-	-	1058.13	124538	5081.05	96756.3	312344	315125	190.71	28913.3	490.64	14153.4	5031.46	15783.9	-
ZINC13327787	T3_positive	1-Hydroxy-2-(hydroxymethyl)-3-methoxyanthracene-9,10-dione	Benzene and substituted derivatives	Benzene and substituted derivatives	C16H12O5	348.274	284.068	5.6871	[M+CH3CN+Na]+	21.8275	3	0.5988	rp	184916-38-9	10085264	-	-	-	1776.94	1743.48	2232.4	16029.7	16612.4	12934.2	27594.5	28256.6	20167.4	17405.1	17163.6	16022.8	-
MW0169766	T3_positive	Resorcinol sulfoxide	Benzene and substituted derivatives	Benzene and substituted derivatives	C12H10O5S	267.037	266.025	0.6197	[M+H]+	7.2355	3	0.5982	rp	62845-75-4	5044578	-	4087	-	290328	257227	291508	172036	192199	184173	157936	156220	147715	214988	201378	214816	-
MW0055035	T3_positive	(2S)-2,3-dihydroxypropyl (5Z,8Z,11Z,14Z)-icosa-5,8,11,14-tetraenoate	GL	MG	C23H38O4	463.244	378.277	8.7878	[M+K+HCOOH]+	14.4433	3	0.5979	rp	124511-15-5	16019980	HMDB0011578	-	-	74165.4	152307	127090	142262	51701.2	64203.8	64122.8	12765.7	2109.72	15115.8	15660.5	14415.3	-
MW0132981	T3_positive	Licuroside	Others	Ketone compounds	C26H30O13	533.157	550.169	0.9252	[M+H-H2O]+	10.06	3	0.5978	rp	120926-46-7	6475724	HMDB0040728	-	-	649382	1.9631e+06	718198	800762	847960	889044	1.59871e+06	1.58354e+06	967469	905490	894770	914010	-
MW0144837	T3_positive	Alangimarine	Heterocyclic compounds	Heterocyclic compounds	C19H16N2O3	321.131	320.116	1.8781	[M+H]+	7.26875	3	0.5976	rp	77156-16-2	442160	-	-	C09329	6045.14	7145.27	5703.99	1915.95	1513.46	894.57	2062.54	1402.57	3723.12	4103.67	3954.33	4060.38	-
MW0103070	T3_positive	Valerenic acid	Terpenoids	Sesquiterpenoids	C15H22O2	235.179	234.162	3.3079	[M+H]+	22.447	3	0.5974	rp	3569-10-6	6440940	HMDB0030016	-	C09743	83601.9	75272.1	81721.8	75371.2	71095.2	78154.4	89539.1	97457.5	100511	90608.7	90154.6	89836	-
MW0013826	T3_positive	3,4-Dimethyl-5-pentyl-2-furanoctanoic acid	Organic acids	Organic acids	C19H32O3	309.241	308.235	6.3104	[M+H]+	5.96794	3	0.5971	rp	142937-54-0	12741728	HMDB0112096	-	-	6710.35	7581.78	8834.91	1902.05	3885.33	607.17	889.15	1559.42	839.54	4027.81	3972.34	4111.07	-
MW0115208	T3_positive	Pyrovalerone	Others	Ketone compounds	C16H23NO	508.398	245.178	7.4978	[2M+NH4]+	9.87305	3	0.5968	rp	3563-49-3	14373	-	85216	-	44511.6	61324.8	83559.6	19312.4	10738.6	5734.1	46247.6	25428.6	13758.4	45682.8	49329.3	50453.1	-
MEDL02642	T3_positive	Moracin B	Phenolic acids	Phenolic acids	C16H14O5	287.09	286.084	2.674	[M+H]+	1.4578	3	0.5968	rp	67259-16-9	5319887	HMDB0030793	-	-	33.17	695.67	34.59	164.77	193.36	113.24	26446.5	25910.1	22488.5	10043.3	10397.3	10366.8	-
MW0147323	T3_positive	Cellotetraose	Others	Saccharides	C24H42O21	631.202	666.222	5.3065	[M+H-2H2O]+	11.9281	3	0.5966	rp	38819-01-1	439626	-	63206	C02013	11850.3	18808.7	21945.7	6767.53	5785.27	2862.28	120244	146582	140386	35452.2	36041.6	35446.9	-
MEDTP00969	T3_positive	Ser-phe	Amino acids and derivatives	Amino acids and derivatives	C12H16N2O4	787.207	252.111	3.5385	[2M+K]+	24.2552	3	0.5962	rp	16875-28-8	7009598	HMDB0029046	23895	-	465.01	106.96	294.6	16051.2	16150.1	21682.4	342.57	23.69	563.98	5270.3	5370.83	5382.95	-
MEDL02503	T3_positive	Carnitine C16:0	Alkaloids	Alkaloids	C23H45NO4	514.211	399.335	2.2829	[M-2H+3K]+	8.34715	3	0.5958	rp	2364-67-2	-	HMDB0000222	-	C02990	2450.08	378.65	3007.96	2401.11	2472.98	2441.91	3861.62	2960.03	4293.97	2623.82	2368.15	2453.39	ko00071,ko01212
MEDL02628	T3_positive	Melilotocarpan C	Phenolic acids	Phenolic acids	C18H18O6	295.102	330.11	2.7276	[M+H-2H2O]+	9.36154	3	0.5957	rp	83013-82-5	5319350	HMDB0033697	-	-	115389	126079	92333	193613	224315	188470	29462.5	43476.5	30393.6	89242.1	89720.5	89478	-
MW0052939	T3_positive	Forskolin	Terpenoids	Ditepenoids	C22H34O7	449.2	410.231	3.4005	[M+K]+	9.37885	3	0.5956	rp	66575-29-9 | 66428-89-5	47936	-	53589	C09076	66027.6	65404.2	64875.1	6583.23	7063.09	3823.76	1106.35	2404.69	3387.15	21335.7	21383.5	21191.3	-
MW0015656	T3_positive	Octaprenyl diphosphate	Organic acids	Organic acids	C40H68O7P2	722.427	722.444	6.4109	[M+]+	11.4451	3	0.5955	rp	64732-94-1	5280651	HMDB0001094	6000	C04146	16218.3	14986.7	17437.2	26460.8	29517.9	16276.9	42162.2	43906.6	33685.6	38034	38345.5	40536.9	ko00900,ko01110
MW0168289	T3_positive	N-Acetyl-S-geranylgeranyl-L-cysteine	Terpenoids	Ditepenoids	C25H41NO3S	418.279	435.281	5.258	[M+H-H2O]+	0.0237576	3	0.5949	rp	139332-94-8	11575713	-	43438	-	759.83	10615.4	644.02	41773.2	59378.2	78080.2	195035	211592	228091	38668.3	42450.2	43904.4	-
MW0054008	T3_positive	Ethyl icosapentate	Lipids	Free fatty acids	C22H34O2	295.237	330.256	5.848	[M+H-2H2O]+	10.8901	3	0.5948	rp	86227-47-6	9831415	HMDB0039530	-	C16184	102669	57041.6	65178.7	10709.4	41395	389904	5149.85	81273.1	5146.17	41382.2	34864.5	40569.3	-
MW0011996	T3_positive	10E,12Z-Octadecadienoic acid	Lipids	Free fatty acids	C18H32O2	327.253	280.24	5.5066	[M+HCOO+2H]+	4.62831	3	0.5948	rp	2420-56-6	5282800	HMDB0005048	34801	-	7623.28	7155.38	7934.51	17763.6	15398.4	9625.01	9813.6	8347.71	9628.43	11083.1	11255.9	11152.5	-
ZINC34084216	T3_positive	Butyl chlorogenate	Others	Lactones	C20H26O9	525.288	410.158	4.4519	[M-2H+3K]+	11.7482	3	0.5947	rp	132741-56-1	12135130	-	-	-	47563.4	43294.7	42134.8	2794.41	2889.45	1962.47	25.37	3549.25	2822.36	16910	16671	16795.7	-
MW0015653	T3_positive	Farnesyl acetate	Others	Lactones	C17H28O2	229.19	264.209	4.8277	[M+H-2H2O]+	11.2569	3	0.5937	rp	4128-17-0	638500	HMDB0240268	-	-	2608.62	5733.87	1668.5	5773.36	6798.52	17972.8	3144.44	7464.05	2288.63	9824.71	9790.96	9972.44	-
MW0103675	T3_positive	Thymidine-5'-phosphate	Nucleotides and derivatives	Nucleotides and derivatives	C10H15N2O8P	436.94	322.057	0.6786	[M-2H+3K]+	21.5835	3	0.5936	rp	365-07-1	9700	HMDB0001227	6092	C00364	2326.78	200.06	20234.6	117646	120664	116548	179299	182236	186863	41586.9	40573.9	39466.3	ko00240,ko01100,ko01232
MW0013368	T3_positive	28-Homobrassinolide	Others	Lactones	C29H50O6	495.363	494.361	7.4978	[M+H]+	7.56437	3	0.5925	rp	82373-95-3 | 74174-44-0	11038340	HMDB0030423	-	-	22122.2	5265.1	26167.5	1787.23	67.55	1746.63	730.45	1862.03	1346.85	9053.02	8130.25	9175.16	-
MW0010050	T3_positive	Veratramine	Alkaloids	Steroid alkaloids	C27H39NO2	374.289	409.298	6.6288	[M+H-2H2O]+	14.576	3	0.5925	rp	60-70-8	6070	-	-	C10829	26658.4	27136	28917.3	5311.18	4648.69	5054.97	320.3	904.82	2049.86	12657.8	12922.7	12895.4	-
MEDN0057	T3_positive	N-Acetyl-L-tyrosine	Amino acids and derivatives	Amino acids and derivatives	C11H13NO4	464.212	223.084	3.4792	[2M+NH4]+	22.4147	3	0.5925	rp	537-55-3	68310	HMDB0000866	-	C01657	89641.6	85063.4	92086.7	298419	265664	233937	6581.44	7041.46	6254.67	151942	150975	150951	-
MW0052466	T3_positive	C-12 NBD-dihydro-Ceramide	Benzene and substituted derivatives	Benzene and substituted derivatives	C36H63N5O6	644.47	661.478	5.5265	[M+H-H2O]+	14.3656	3	0.5924	rp	474943-05-0	71311688	-	44980	-	17131	8759.8	6331.33	3225.33	7377.62	98662.3	6970.56	16075.7	5027.48	17522.5	18016	17573.3	-
MEDP2105	T3_positive	3,6,9,12,15,18,21-Heptaoxatricosane-21,23-diol	Benzene and substituted derivatives	Benzene and substituted derivatives	C16H34O9	779.418	370.22	5.8279	[2M+K]+	18.079	3	0.5922	rp	5117-19-1	78798	-	-	-	39664.6	57002.3	28852.9	938.2	676.92	3047.84	2725	2784.82	3192.34	10092.2	10580.8	9953.83	-
MW0104175	T3_positive	Spiro[indoline-3,3'-pyrrolidin]-2-one	Organic acids	Organic acids	C11H12N2O	189.111	188.095	2.6681	[M+H]+	7.59225	3	0.5921	rp	6786-41-0	10954296	-	-	-	31586.4	28987.4	29566.8	36.87	1675.58	1863.14	18060.7	24559.1	17839	17928.1	18062.9	18161.3	-
MEDP1670	T3_positive	Gly-Gly-Phe	Amino acids and derivatives	Amino acids and derivatives	C13H17N3O4	576.263	279.122	4.4519	[2M+NH4]+	22.1408	3	0.5912	rp	6234-26-0	6993373	-	21681	-	140862	138540	133814	13899.6	14062.2	15548.8	7919.8	7172.27	8693.26	65983.8	67504.7	67584	-
MW0006994	T3_positive	Esmolol	Phenolic acids	Phenolic acids	C16H25NO4	410.237	295.178	4.0747	[M-2H+3K]+	20.9125	3	0.5909	rp	103598-03-4	59768	HMDB0014333	-	C06980	993.4	1941.21	1278.54	9174.69	9007.33	8468.03	20464	14352.7	20876.2	13906.7	14175.4	13537	-
MEDN0581	T3_positive	Imidazoleacetic acid	Alkaloids	Alkaloids	C5H6N2O2	127.053	126.043	2.4517	[M+H]+	7.68125	3	0.5905	rp	645-65-8	96215	HMDB0002024	6445	C02835	68.93	446.91	399.18	3404.31	2759.98	2601.59	1656.95	1873.35	288.96	447.91	590.26	534.82	ko00340,ko01100
MEDL01830	T3_positive	(1E)-1,7-bis(4-hydroxy-3-methoxyphenyl)hept-1-ene-3,5-dione	Phenolic acids	Phenolic acids	C21H22O6	393.129	370.142	2.9245	[M+Na]+	1.59545	3	0.5898	rp	76474-56-1	10429233	HMDB0031552	-	-	18955	21559.1	21784.6	7487.82	7348.2	3385.98	1835.75	879.61	256.59	8210.8	8729.93	8359.25	-
MEDL02192	T3_positive	Vestitol	Flavonoids	Other Flavonoids	C16H16O4	295.102	272.105	3.6181	[M+Na]+	7.85225	3	0.5876	rp	56701-24-7	92503	HMDB0133781	-	-	169668	137636	87022.2	206726	211481	201330	76240.5	51812.3	64196.4	146256	145473	146280	-
MW0114269	T3_positive	Dihydrojasmone	Others	Ketone compounds	C11H18O	371.242	166.136	4.8388	[2M+K]+	19.8709	3	0.5873	rp	1128-08-1	62378	HMDB0031565	-	-	77031.3	72532.6	82701.9	3189.94	5847.53	4330.23	4203.41	2629.24	3621.99	39184.4	38245.2	39118.2	-
MW0103869	T3_positive	Canaline	Organic acids	Organic acids	C4H10N2O3	269.138	134.069	6.5689	[2M+H]+	19.1855	3	0.5873	rp	496-93-5	441443	HMDB0012251	-	C08270	203694	208555	127810	238227	240189	115422	183114	207974	208052	167878	167145	167101	-
MEDP2111	T3_positive	2'-Hydroxy-4,4',6'-trimethoxychalcone	Flavonoids	Chalcones	C18H18O5	353.086	314.115	2.8574	[M+K]+	17.6442	3	0.5871	rp	3420-72-2	5355469	HMDB0033586	-	-	59470	80751.6	92198.2	102195	80540.9	58494	59605.7	53978.4	60169.7	101504	98585.1	101354	-
ZINC59727703	T3_positive	(-)-Leucofisetinidin	Flavonoids	Flavones	C15H14O6	405.139	290.079	2.8658	[M-2H+3K]+	16.1002	3	0.5865	rp	34620-73-0	12305025	-	-	-	406809	284.82	581319	259667	244431	115.71	4.11518e+06	5.03637e+06	4.82382e+06	1.56096e+06	1.56629e+06	1.56638e+06	-
MW0147449	T3_positive	Cholesteryl glucoside	Steroids	Steroid	C33H56O6	566.46	548.408	7.7769	[M+NH4]+	35.2103	3	0.586	rp	7073-61-2	440145	HMDB0000918	-	C03855	4.2021e+06	2.91353e+06	2.53229e+06	2.87403e+06	3.37965e+06	3.72315e+06	4.05181e+06	3.0277e+06	2.92644e+06	34113.6	21718.2	31240.4	-
MW0053847	T3_positive	Hellebrin	Heterocyclic compounds	Heterocyclic compounds	C36H52O15	707.325	724.331	5.2068	[M+H-H2O]+	15.1788	3	0.5856	rp	13289-18-4	441859	-	-	C08868	26569.5	35537.6	6376.89	6646.15	4012.91	6046.58	42263.5	37051.8	40716.1	3987.75	4694.15	4694.11	-
MW0138750	T3_positive	Lecanoric acid	Organic acids	Organic acids	C16H14O7	654.202	318.074	3.0228	[2M+NH4]+	23.3989	3	0.5855	rp	480-56-8	99613	-	41021	C02868	448.6	154.39	650.74	7561.32	6175.38	13763.7	254.18	197.31	165.21	8405.61	8420.57	8362.75	-
MW0114532	T3_positive	3-Indolylmethyl glucosinolate	Others	Glucosinolates	C16H20N2O9S2	490.085	448.061	2.6286	[M+CH3CN+H]+	17.7427	3	0.5848	rp	4356-52-9	6602378	HMDB0030243	-	-	141.86	135.43	112.43	64.69	62.59	48.19	146.22	6.72	60.64	1513.04	1472.68	1488.26	-
MW0139681	T3_positive	Scropolioside B	Benzene and substituted derivatives	Benzene and substituted derivatives	C41H46O17	811.275	810.274	3.2139	[M+H]+	8.02242	3	0.5848	rp	116084-90-3	45360375	-	-	-	92.61	235.85	69.83	93.82	9.91	64.26	15359.1	16573.4	273.08	5460.61	5651.77	5632.82	-
MW0157939	T3_positive	Tinyatoxin	Terpenoids	Ditepenoids	C36H38O8	598.247	598.257	4.6325	[M+]+	13.1267	3	0.5846	rp	58821-95-7	76972186	-	-	-	196325	230170	230670	33805.5	52054.7	197268	23793	26484.3	20128.7	156074	161076	159771	-
MW0146686	T3_positive	Betamethasone 9,11-epoxide 17,21-dipropionate	Benzene and substituted derivatives	Phenolic acids	C28H36O7	507.238	484.246	3.2219	[M+Na]+	8.04605	3	0.5844	rp	66917-44-0	22821921	-	-	-	12317.2	12385.1	13882.7	5508.5	2830.15	1067.61	14883.5	16971.6	18380.8	11117.2	10917.3	10987.3	-
MW0106037	T3_positive	beta-N-Methylamino-L-alanine	Amino acids and derivatives	Amino acids and derivatives	C4H10N2O2	119.084	118.074	3.5402	[M+H]+	8.069	3	0.584	rp	15920-93-1 | 741643-07-2	105089	-	-	C08291	21404.7	31218.7	20756	6909.39	8864.42	10240.3	5238.89	4945.47	4367	15446.3	15468.7	14178.4	-
MW0061037	T3_positive	Pentanamide	FA	Others	C5H11NO	225.148	101.084	3.9557	[2M+Na]+	12.1231	3	0.5839	rp	626-97-1	12298	-	-	C01842	299774	270963	275612	10763.7	9070.28	96289.7	16743	15331.5	12249.5	75025.9	77796.4	76365.6	-
MW0136755	T3_positive	6''-O-Acetyldaidzin	Flavonoids	Isoflavones	C23H22O10	497.085	458.121	1.2225	[M+K]+	8.08273	3	0.5838	rp	71385-83-6	156155	-	-	-	539.38	2295.25	1327.66	2203.85	551.18	2858.47	1994.46	844.86	2210.31	2395.53	2289.2	2306.85	-
mws4112	T3_positive	8-Prenyl-phaseollinisoflavan	Flavonoids	Other Flavonoids	C25H28O4	431.164	392.199	4.035	[M+K]+	8.10125	3	0.5835	rp	175554-12-8	-	-	-	-	23945.8	6004.91	43546.8	636.24	4031.73	2420.18	1163.26	5197.09	3447.23	1131.67	969.08	1238.91	-
MW0010965	T3_positive	Secalciferol	Alcohol and amines	Alcohols	C27H44O3	485.312	416.329	5.0773	[M+Na+HCOOH]+	21.4725	3	0.5832	rp	55721-11-4	5283748	HMDB0006226	-	-	20281.6	14044.4	28056.6	167.38	341.41	6619.57	92674.6	68112.9	84432	32606	33290.1	32793.4	-
MW0009935	T3_positive	Tolcapone	Benzene and substituted derivatives	Benzene and substituted derivatives	C14H11NO5	337.06	273.064	0.9252	[M+CH3CN+Na]+	5.66835	3	0.5826	rp	134308-13-7	4659569	HMDB0014468	-	C07949	65926.2	7236.74	6718.87	15271.1	22983.9	14667	42668.7	24840.2	17376.2	8190.47	7875.02	8768.68	-
MW0110126	T3_positive	L-Methionine, L-tryptophyl-	Amino acids and derivatives	Amino acids and derivatives	C16H21N3O3S	671.267	335.13	5.0058	[2M+H]+	17.0518	3	0.5825	rp	21438-63-1	7020173	HMDB0029089	-	-	219281	285668	293337	446367	451991	204115	19710.3	12307.8	15823.4	91168.3	90208.5	89500.5	-
MW0005826	T3_positive	6-Methoxy-2-naphthylacetic acid	Benzene and substituted derivatives	Benzene and substituted derivatives	C13H12O3	450.196	216.079	2.7672	[2M+NH4]+	8.73263	3	0.582	rp	23981-47-7	32176	HMDB0060787	1371	-	52593.6	51611.3	48756.9	20005.5	28062.8	22724.8	15408.8	18968.2	45889.4	24287.9	24629.9	24642.6	-
MW0009278	T3_positive	Orthosulfamuron	Benzene and substituted derivatives	Benzene and substituted derivatives	C16H20N6O6S	463.087	424.116	4.2532	[M+K]+	8.24484	3	0.5811	rp	213464-77-8	11091168	-	-	-	750.86	721.26	1037.04	789.7	1198.89	337.84	5879.26	4812.97	6552.91	1462.83	1758.94	1828.62	-
MW0014651	T3_positive	5,8,11-Eicosatriynoic Acid	Lipids	Free fatty acids	C20H28O2	618.472	300.209	7.111	[2M+NH4]+	10.2152	3	0.5808	rp	13488-22-7	1781	-	35294	-	586.33	481.53	1521.24	227.86	38.56	91.99	2713.89	819.08	3226.09	760.94	706.37	558.54	-
MW0141464	T3_positive	16alpha,17-Dihydroxypregn-4-ene-3,20-dione cyclic acetal with 2-furyl methyl ketone	Others	Ketone compounds	C27H34O5	461.227	438.241	8.7878	[M+Na]+	8.27018	3	0.5807	rp	7148-96-1	11954076	-	-	-	24487.4	27786.8	25192.1	16460.9	11528.3	15507.7	19585.6	1686.54	266.3	4890.18	4616.31	5176.15	-
MW0159937	T3_positive	Malonate	Organic acids	Organic acids	C3H2O4-2	120.019	101.995	0.59	[M+NH4]+	8.2715	3	0.5806	rp	156-80-9	9084	-	-	-	5864.96	3974.24	3543.86	2789.57	2485.75	2806.66	2998.63	1833.52	1322.46	3021.71	2848.75	2767.24	-
MW0015236	T3_positive	7-Xylosyltaxol	Alcohol and amines	Alcohols	C52H59NO18	986.356	985.373	4.4717	[M+H]+	1.55287	3	0.5805	rp	90332-66-4	11094265	-	85010	-	248.5	1459.87	1316.9	389.91	66.87	393.79	17789	20759.6	17421.5	855.07	1050.19	1281.93	-
MW0133087	T3_positive	3-Hydroxy-3',4'-dimethoxyflavone	Flavonoids	Flavones	C17H14O5	597.18	298.084	3.1376	[2M+H]+	7.81243	3	0.5799	rp	6889-80-1	97143	-	44439	-	26467.4	31336.3	24722.3	14666.8	15185.8	15693	11914.1	11764.8	12496.5	23236.1	23148	23491.2	-
MW0053451	T3_positive	Ganoderiol G	Others	Ketone compounds	C31H52O5	522.433	504.382	7.7769	[M+NH4]+	36.7268	3	0.5797	rp	114567-48-5	15602268	HMDB0037780	-	-	185698	137123	106713	113447	139076	160840	176492	130684	151368	29906.5	12761	30760.7	-
MW0108120	T3_positive	3-Amino-3-oxopropanoic acid	Organic acids	Organic acids	C3H5NO3	126.021	103.027	0.6098	[M+Na]+	12.9334	3	0.5795	rp	2345-56-4	75367	-	-	C04131	288653	270026	297027	195305	234638	227669	208309	210313	199802	263281	263048	266420	-
MW0000831	T3_positive	(S)-N-oleoyltyrosinol	Benzene and substituted derivatives	Benzene and substituted derivatives	C27H45NO3	470.295	431.34	5.6981	[M+K]+	36.9664	3	0.5788	rp	616884-62-9	10410511	-	45394	-	4700.33	1603.41	2168.28	78036.7	77297.1	83020.7	288.53	207.97	1975.23	34878.2	35186.5	34865.6	-
MEDTP00329	T3_positive	Isoreserpine	Alkaloids	Alkaloids	C33H40N2O9	609.267	608.273	2.1569	[M+H]+	18.3102	3	0.5787	rp	482-85-9	5701996	-	-	-	117.9	82.53	733.92	96.32	126.52	135.69	18962	18936.2	22032.4	7883.56	8155.54	7978.62	-
MADP0557	T3_positive	Proline-Hydroxyproline	Amino acids and derivatives	Amino acids and derivatives	C10H16N2O4	270.154	228.111	1.7591	[M+CH3CN+H]+	21.6446	3	0.5785	rp	18684-24-7	11902893	HMDB06695	-	-	8783.48	15100.8	9150.45	2828.83	3451.39	2952.98	38544.1	37411.2	36511.3	16985.8	17075.9	16777.3	-
MW0117913	T3_positive	5-methyl-4-(4-methylphenyl)-4H-1,2,4-triazole-3-thiol	Others	Ketone compounds	C10H11N3S	228.045	205.067	1.1726	[M+Na]+	8.42025	3	0.5782	rp	149747-23-9	2950756	-	-	-	2447.98	3359.17	2810.65	7293.73	3833.38	10613	11380.4	10077.2	232.36	2115.52	2214.39	2228.94	-
MW0157031	T3_positive	Ser-Tyr	Amino acids and derivatives	Amino acids and derivatives	C12H16N2O5	781.239	268.106	2.1065	[2M+H]+	24.9613	3	0.5777	rp	21435-27-8	7021866	-	23778	-	1274.19	89.71	351.06	2006.96	915.03	1456.14	370334	380524	338943	141647	137838	140345	-
MW0011215	T3_positive	(3beta,5alpha,6alpha,7alpha,22E,24R)-5,6-Epoxyergosta-8,14,22-triene-3,7-diol	Alcohol and amines	Alcohols	C28H42O3	444.353	426.313	8.4008	[M+NH4]+	8.45521	3	0.5776	rp	276864-98-3	131751949	HMDB0036304	-	-	23510.3	24397.6	15754.7	3952.82	14265.7	9721.64	637.63	1213.21	2677.03	8287.36	7702.82	8274.22	-
MEDL02549	T3_positive	Imperatorin	Lignans and Coumarins	Coumarins	C16H14O4	337.048	270.089	1.1117	[M-2H+3Na]+	10.7961	3	0.5776	rp	482-44-0	10212	HMDB0034376	-	C09269	2459.13	1597.44	6316.29	27765.2	21986.7	21316.3	7636.83	6372.32	6205.97	12776	13288.8	13238	-
MW0000319	T3_positive	Levallorphan	Alkaloids	Isoquinoline alkaloids	C19H25NO	284.2	283.194	4.8872	[M+H]+	8.46375	3	0.5775	rp	152-02-3	5359371	HMDB0014647	-	C07069	1117.56	879.47	1481.11	2196.62	1931.39	1827.99	10224.5	10478.2	8728.9	4017.27	3286.19	4063.97	-
MEDL02022	T3_positive	N-Methylserotonin	Alkaloids	Plumerane	C11H14N2O	191.127	190.111	1.6994	[M+H]+	8.46725	3	0.5774	rp	1134-01-6	150885	HMDB0004369	7056	C06212	3674.37	3861.7	3005.29	80.32	47.62	40.2	360.37	457.75	590.51	1783.84	1785.23	1809.74	ko00380
MW0117133	T3_positive	1'H-spiro[cyclopentane-1,2'-quinazolin]-4'(3'H)-one	Others	Ketone compounds	C12H14N2O	225.111	202.111	4.7482	[M+Na]+	8.46725	3	0.5774	rp	1135-80-4	1227371	-	-	-	1635.36	1098.32	1049.18	39654	38125.6	33118.2	13483.7	16813.9	13536.7	16615.4	16545.1	15931.5	-
MW0141137	T3_positive	1,3,4,5-Tetracaffeoylquinic acid	Organic acids	Organic acids	C43H36O18	840.214	840.19	3.2614	[M+]+	22.7908	3	0.5762	rp	158364-86-4	5281799	-	-	-	342.37	432.98	531.59	12397.3	16495	18898.1	436.58	474.36	298.18	2328.87	2483.77	2575.35	-
MEDL02601	T3_positive	Isopimpinellin	Lignans and Coumarins	Coumarins	C13H10O5	515.092	246.053	0.8638	[2M+Na]+	5.64548	3	0.5761	rp	482-27-9	68079	HMDB0034312	-	C02162	304652	339674	273405	67651.7	74504.5	71294.2	120960	119434	154863	163002	161146	161323	ko00999,ko01110
MW0009857	T3_positive	Tenovin-1	Benzene and substituted derivatives	Benzene and substituted derivatives	C20H23N3O2S	777.254	369.151	2.0659	[2M+K]+	15.7115	3	0.5755	rp	380315-80-0	1013376	-	45455	-	193.75	580.85	333.81	947.87	250.06	1447.47	20389.1	18353.9	12832.5	5624.47	5932.8	5684.12	-
MEDL02647	T3_positive	moracin I	Phenolic acids	Phenolic acids	C20H20O4	409.11	324.136	1.3963	[M+K+HCOOH]+	12.9401	3	0.5738	rp	73338-88-2	155976	HMDB0033311	-	-	41429.1	41856.4	42259.8	4174.13	2370.14	901.39	17589.3	18075.4	17189.1	35308.3	35284.1	35805.4	-
MW0157308	T3_positive	Suspensaside	Benzene and substituted derivatives	Benzene and substituted derivatives	C29H36O16	623.207	640.2	2.6087	[M+H-H2O]+	16.1788	3	0.5737	rp	84213-44-5	5281798	-	-	C10499	926.13	421.34	2019.34	67.74	99.52	494.71	140984	129885	122825	55331.8	56130.5	55997.1	-
MW0110480	T3_positive	2,6-Dihydroxypyridine	Others	Vitamin	C5H5NO2	153.127	111.032	4.6893	[M+CH3CN+H]+	17.1638	3	0.5733	rp	626-06-2	69371	HMDB0000292	-	C03056	293.7	6330.23	6267.1	840811	822197	793325	11847.4	7968.42	9317.83	436336	435666	438028	ko00760,ko01100
MW0011222	T3_positive	(3beta,5alpha,6beta,9alpha,22E,24R)-23-Methylergosta-7,22-diene-3,5,6,9-tetrol	Alcohol and amines	Alcohols	C29H48O4	461.378	460.355	7.7868	[M+H]+	38.5335	3	0.5728	rp	243449-55-0	131751468	HMDB0033634	-	-	7364.29	12305.7	5389.27	11062	16363.2	19623.9	23872.6	15223.7	18911.9	11266	11304.5	11210.2	-
MEDL02593	T3_positive	Demethylnobiletin	Flavonoids	Flavones	C20H20O8	794.27	388.116	2.5105	[2M+NH4]+	14.122	3	0.5725	rp	2174-59-6	358832	HMDB0037571	-	-	143.22	154.3	298.64	64.95	137.98	111.34	16144.8	10237.6	11150.8	15178.9	15569.8	15407.7	-
MW0149095	T3_positive	Euponin	Terpenoids	Sesquiterpenoids	C20H24O6	721.306	360.157	5.4867	[2M+H]+	19.205	3	0.5719	rp	70469-59-9	5281465	-	-	C09449	113244	81706.6	84337.1	133043	35777.6	182960	2715.24	1792.06	313.9	143715	142935	137273	-
MW0157003	T3_positive	Ser-His	Amino acids and derivatives	Amino acids and derivatives	C9H14N4O4	729.222	242.101	3.0824	[2M+H]+	14.4738	3	0.5714	rp	67726-09-4	7016094	HMDB0029041	65203	-	105173	104800	105211	120043	132958	122299	103292	102126	105188	143280	142497	142482	-
[truncated: 3,519 more rows]
